# Supplementary material for: Machine learning-based screening of an epithelial-mesenchymal transition-related long non-coding RNA signature reveals lower-grade glioma prognosis and the tumor microenvironment and predicts antitumor therapy response
Source: Front Mol Biosci. 2022 Aug 26;9:942966. doi: 10.3389/fmolb.2022.942966 (PMC9459009; doi:10.3389/fmolb.2022.942966)
Supplement: Supplementary file 6 [file Table1.XLSX]

## Sheet: table S1
Table S1 | The clinical characteristics of LGG patients in the three datasets.
Characteristic	TCGA	CGGA1	CGGA2
Age(years)
<=45	285	129	302
>45	190	41	117
Unknow			1
Grade
G2(WHO Ⅱ)	230	97	172
G3(WHO Ⅲ)	245	73	248
Gender
Male	259	105	235
Female	216	65	185
Histology
Astrocytoma	177
Mixed	126
Oligodendroglioma	172
1p/19q
Codel	157	55	125
Non-codel	318	113	257
Unknow		2	38
MGMT
Methylated	393	84	200
Unmethylated	82	70	129
Unknow		16	91
IDH
Mutant	390	125	288
Wildtype	85	44	94
Unknow		1	38
Total sample	475	170	420

## Sheet: table S2
Table S2 | Results of Pearson correlation analysis of lncRNA and EMT signature genes based on TCGA dataset.
TCGA dataset
EMT gene	lncRNA	cor	p-value	Regulation
THY1	AC103855.2	0.661835	5.88101e-68	postive
MAGEE1	AC103855.2	0.874767	5.87671e-168	postive
BASP1	AC103855.2	0.707792	1.40138e-81	postive
RGS4	AC103855.2	0.87398	2.74527e-167	postive
CAP2	AC103855.2	0.827051	6.10794e-134	postive
ENO2	AC103855.2	0.788521	2.41789e-113	postive
LAMC1	AC064875.1	0.571063	4.12308e-47	postive
MMP2	AC064875.1	0.570669	4.91871e-47	postive
SERPINH1	AC064875.1	0.504673	1.56869e-35	postive
CALD1	AC064875.1	0.500001	8.27775e-35	postive
EMP3	AC064875.1	0.543521	5.42152e-42	postive
EFEMP2	AC064875.1	0.559407	6.91849e-45	postive
IGFBP2	AC064875.1	0.687074	3.99671e-75	postive
PLOD3	AC064875.1	0.544991	2.96986e-42	postive
CDH6	AC064875.1	0.6119	1.18308e-55	postive
PVR	AC064875.1	0.559489	6.67878e-45	postive
GPX7	AC064875.1	0.516473	2.0908e-37	postive
APLP1	AC016735.1	0.523333	1.57036e-38	postive
MAGEE1	MGAT3-AS1	0.661197	8.74129e-68	postive
BASP1	MGAT3-AS1	0.601789	2.01008e-53	postive
RGS4	MGAT3-AS1	0.639206	4.24422e-62	postive
CAP2	MGAT3-AS1	0.618965	2.92577e-57	postive
ENO2	MGAT3-AS1	0.555083	4.39698e-44	postive
APLP1	AL121895.1	0.512483	9.17461e-37	postive
TGM2	PCAT19	0.530762	8.8934e-40	postive
GJA1	LINC01088	0.532973	3.73294e-40	postive
TGFBR3	LINC01088	0.527426	3.257e-39	postive
COL5A2	AL161421.1	0.551541	1.96078e-43	postive
SERPINE1	AL161421.1	0.619552	2.14249e-57	postive
COL4A1	AL161421.1	0.519468	6.80249e-38	postive
COL4A2	AL161421.1	0.50649	8.15745e-36	postive
LUM	AL161421.1	0.506208	9.02989e-36	postive
LAMC1	AL161421.1	0.569311	9.02073e-47	postive
SERPINH1	AL161421.1	0.535187	1.55488e-40	postive
TIMP1	AL161421.1	0.536097	1.08269e-40	postive
CALD1	AL161421.1	0.543255	6.04214e-42	postive
LAMA2	AL161421.1	0.507139	6.45052e-36	postive
INHBA	AL161421.1	0.562006	2.24701e-45	postive
ITGA5	AL161421.1	0.597024	2.12339e-52	postive
MGP	AL161421.1	0.58348	1.39725e-49	postive
ITGB1	AL161421.1	0.523043	1.75387e-38	postive
IGFBP2	AL161421.1	0.50199	4.08989e-35	postive
CALU	AL161421.1	0.526614	4.4572e-39	postive
TNFRSF12A	AL161421.1	0.562817	1.57857e-45	postive
PLAUR	AL161421.1	0.51651	2.06214e-37	postive
PTX3	AL161421.1	0.511749	1.20194e-36	postive
TPM4	AL161421.1	0.609941	3.24733e-55	postive
IGFBP4	AL161421.1	0.556676	2.23186e-44	postive
ADAM12	AL161421.1	0.567378	2.12911e-46	postive
PVR	AL161421.1	0.530707	9.08746e-40	postive
COLGALT1	AL161421.1	0.500529	6.86728e-35	postive
TNC	AL596087.2	0.564655	7.06814e-46	postive
TIMP1	AL596087.2	0.584265	9.67116e-50	postive
EMP3	AL596087.2	0.627369	3.1665e-59	postive
EFEMP2	AL596087.2	0.629051	1.25862e-59	postive
GLIPR1	AL596087.2	0.504465	1.68973e-35	postive
TNFRSF12A	AL596087.2	0.51928	7.29997e-38	postive
ITGA2	AL596087.2	0.525394	7.13055e-39	postive
FLNA	AL596087.2	0.543637	5.16967e-42	postive
LGALS1	AL596087.2	0.511655	1.24407e-36	postive
PDLIM4	AL596087.2	0.507486	5.68984e-36	postive
P3H1	LINC00882	-0.508594	3.80612e-36	negative
THY1	LINC01771	0.629697	8.82196e-60	postive
MAGEE1	LINC01771	0.736453	1.66036e-91	postive
BASP1	LINC01771	0.646177	7.51735e-64	postive
RGS4	LINC01771	0.647601	3.25473e-64	postive
CAP2	LINC01771	0.610763	2.12726e-55	postive
ENO2	LINC01771	0.67078	2.04231e-70	postive
PLOD3	LINC00920	0.510294	2.04829e-36	postive
CTHRC1	LINC00920	0.508773	3.56718e-36	postive
THY1	AC015726.1	0.50042	7.13884e-35	postive
MAGEE1	AC015726.1	0.526991	3.85377e-39	postive
RGS4	AC015726.1	0.538971	3.42669e-41	postive
CAP2	AC015726.1	0.547457	1.07528e-42	postive
ENO2	AC015726.1	0.552468	1.32803e-43	postive
MCM7	AC139530.1	0.500789	6.26465e-35	postive
ECM2	AC005487.1	0.636092	2.48743e-61	postive
FMOD	AC009902.2	0.555573	3.57123e-44	postive
FSTL1	ZNF503-AS2	0.53693	7.76637e-41	postive
MMP14	ZNF503-AS2	0.557864	1.34306e-44	postive
COLGALT1	ZNF503-AS2	0.510823	1.68797e-36	postive
DST	AL450263.1	0.619503	2.1985e-57	postive
THY1	LINC00294	0.650382	6.26797e-65	postive
MAGEE1	LINC00294	0.661697	6.40607e-68	postive
BASP1	LINC00294	0.594373	7.74883e-52	postive
RGS4	LINC00294	0.530334	1.05156e-39	postive
ENO2	LINC00294	0.619442	2.27064e-57	postive
ECM2	AC233728.1	0.568853	1.10612e-46	postive
CAPG	AC040970.1	0.51353	6.23664e-37	postive
COL5A1	AC011450.1	0.659705	2.1999e-67	postive
COL1A2	AC011450.1	0.623694	2.3308e-58	postive
FSTL1	AC011450.1	0.68657	5.6497e-75	postive
NID2	AC011450.1	0.707108	2.33775e-81	postive
LOXL1	AC011450.1	0.61224	9.92194e-56	postive
BMP1	AC011450.1	0.525432	7.02924e-39	postive
SDC1	AC011450.1	0.524732	9.19562e-39	postive
PCOLCE	AC011450.1	0.572124	2.55988e-47	postive
MEST	AC011450.1	0.572524	2.13808e-47	postive
FBN2	AC011450.1	0.746672	2.29323e-95	postive
MMP14	AC011450.1	0.519644	6.36427e-38	postive
FZD8	AC011450.1	0.511172	1.48547e-36	postive
MXRA5	AC011450.1	0.512983	7.63124e-37	postive
FOXC2	AC011450.1	0.626089	6.36726e-59	postive
CXCL12	AC011450.1	0.521927	2.68276e-38	postive
COL7A1	SSBP3-AS1	0.522241	2.38074e-38	postive
P3H1	SNHG12	0.533621	2.89107e-40	postive
COLGALT1	SNHG12	0.503149	2.70639e-35	postive
THY1	BASP1-AS1	0.611457	1.48707e-55	postive
MAGEE1	BASP1-AS1	0.736542	1.53971e-91	postive
BASP1	BASP1-AS1	0.764703	1.19074e-102	postive
RGS4	BASP1-AS1	0.628915	1.35646e-59	postive
CAP2	BASP1-AS1	0.546628	1.51457e-42	postive
ENO2	BASP1-AS1	0.640325	2.23707e-62	postive
DST	AC093110.1	0.605286	3.47427e-54	postive
MFAP5	AC009087.1	0.687638	2.71055e-75	postive
SNTB1	AC104958.2	0.629086	1.23515e-59	postive
CDH2	AC012073.1	0.540845	1.60885e-41	postive
BMP1	AC012073.1	0.555351	3.92409e-44	postive
IGFBP2	AC012073.1	0.502448	3.47446e-35	postive
P3H1	AC012073.1	0.628887	1.37798e-59	postive
CALU	AC012073.1	0.53746	6.28193e-41	postive
PLOD3	AC012073.1	0.539908	2.34999e-41	postive
CDH6	AC012073.1	0.515137	3.43841e-37	postive
PPIB	AC012073.1	0.524739	9.17033e-39	postive
MCM7	AC012073.1	0.651859	2.59338e-65	postive
COLGALT1	AC012073.1	0.552448	1.33947e-43	postive
GPX7	AC012073.1	0.697961	1.89994e-78	postive
LAMC1	AF127577.4	0.52727	3.45973e-39	postive
CDH2	AF127577.4	0.624972	1.16785e-58	postive
SGCB	AF127577.4	0.528663	2.01631e-39	postive
CALU	AF127577.4	0.586087	4.10167e-50	postive
FERMT2	AF127577.4	0.510671	1.78439e-36	postive
CDH6	AF127577.4	0.505833	1.03368e-35	postive
TGFB1	LINC01736	0.573912	1.14219e-47	postive
FZD8	AC092757.2	0.548724	6.35707e-43	postive
EMP3	SBF2-AS1	0.531507	6.64414e-40	postive
EFEMP2	SBF2-AS1	0.575951	4.52363e-48	postive
GREM1	LINC01447	0.579081	1.07734e-48	postive
COLGALT1	AP002807.1	0.546972	1.31389e-42	postive
COL6A2	LINC01503	0.509182	3.07346e-36	postive
NNMT	LINC01503	0.510244	2.08618e-36	postive
LOXL1	LINC01503	0.532553	4.40397e-40	postive
EMP3	LINC01503	0.578614	1.33551e-48	postive
EFEMP2	LINC01503	0.54046	1.88005e-41	postive
FUCA1	LINC01503	0.558796	8.99849e-45	postive
TNFRSF12A	LINC01503	0.505405	1.20581e-35	postive
LAMC1	AC022150.4	0.582009	2.77602e-49	postive
CDH2	AC022150.4	0.673256	4.1131e-71	postive
SERPINH1	AC022150.4	0.506435	8.3189e-36	postive
FSTL1	AC022150.4	0.53082	8.69503e-40	postive
BMP1	AC022150.4	0.521357	3.33061e-38	postive
CALD1	AC022150.4	0.524454	1.02292e-38	postive
ITGB1	AC022150.4	0.540547	1.81533e-41	postive
LAMA1	AC022150.4	0.535032	1.65307e-40	postive
P3H1	AC022150.4	0.537525	6.121e-41	postive
CALU	AC022150.4	0.652553	1.7109e-65	postive
TPM4	AC022150.4	0.525027	8.2106e-39	postive
COPA	AC022150.4	0.536365	9.72889e-41	postive
FLNA	AC022150.4	0.548453	7.11494e-43	postive
CDH6	AC022150.4	0.508982	3.30487e-36	postive
COLGALT1	AC022150.4	0.559368	7.03603e-45	postive
GPX7	AC022150.4	0.57145	3.46513e-47	postive
CDH6	LINC02100	0.507588	5.4831e-36	postive
COL7A1	PDXDC2P-NPIPB14P	0.532733	4.10354e-40	postive
DST	AC007566.1	0.527214	3.53538e-39	postive
CD44	AL356215.1	0.628152	2.0629e-59	postive
EDIL3	AL596244.1	0.638599	5.99895e-62	postive
APLP1	AL596244.1	0.66389	1.62896e-68	postive
EDIL3	AC005329.3	0.644171	2.42526e-63	postive
APLP1	AC005329.3	0.722374	1.78856e-86	postive
THY1	AP001972.3	0.654867	4.23731e-66	postive
MAGEE1	AP001972.3	0.840649	1.80309e-142	postive
BASP1	AP001972.3	0.722659	1.4257e-86	postive
RGS4	AP001972.3	0.829795	1.33626e-135	postive
CAP2	AP001972.3	0.784989	1.13423e-111	postive
ENO2	AP001972.3	0.753743	3.79197e-98	postive
LAMC1	LYRM4-AS1	0.548188	7.94147e-43	postive
CDH2	LYRM4-AS1	0.643915	2.81518e-63	postive
SERPINH1	LYRM4-AS1	0.509272	2.97412e-36	postive
FSTL1	LYRM4-AS1	0.502931	2.92524e-35	postive
BMP1	LYRM4-AS1	0.59388	9.84286e-52	postive
CALD1	LYRM4-AS1	0.53715	7.11294e-41	postive
SGCB	LYRM4-AS1	0.52771	2.91851e-39	postive
MEST	LYRM4-AS1	0.537737	5.62379e-41	postive
MMP14	LYRM4-AS1	0.522677	2.01658e-38	postive
CALU	LYRM4-AS1	0.70405	2.25908e-80	postive
PLOD3	LYRM4-AS1	0.508612	3.78126e-36	postive
COPA	LYRM4-AS1	0.523661	1.38546e-38	postive
PPIB	LYRM4-AS1	0.519802	5.99759e-38	postive
COLGALT1	LYRM4-AS1	0.577929	1.83027e-48	postive
GPX7	LYRM4-AS1	0.579727	7.99629e-49	postive
THY1	AC017076.1	0.60114	2.77833e-53	postive
MAGEE1	AC017076.1	0.713083	2.5493e-83	postive
BASP1	AC017076.1	0.577338	2.39969e-48	postive
RGS4	AC017076.1	0.732568	4.37428e-90	postive
CAP2	AC017076.1	0.677848	2.01886e-72	postive
ENO2	AC017076.1	0.653114	1.22122e-65	postive
MAGEE1	LINC02371	0.599878	5.19805e-53	postive
BASP1	LINC02371	0.501824	4.33859e-35	postive
RGS4	LINC02371	0.562108	2.14964e-45	postive
CAP2	LINC02371	0.503509	2.37953e-35	postive
ENO2	LINC02371	0.627111	3.64712e-59	postive
DST	AC138956.2	0.511275	1.43035e-36	postive
VIM	AL122010.1	0.534671	1.90757e-40	postive
P3H1	AL122010.1	0.600511	3.79883e-53	postive
PLOD1	AL122010.1	0.58755	2.05222e-50	postive
FLNA	AL122010.1	0.522165	2.45099e-38	postive
COLGALT1	AL122010.1	0.615984	1.41001e-56	postive
GPX7	AL122010.1	0.613936	4.11265e-56	postive
MCM7	POLH-AS1	0.636417	2.07022e-61	postive
DST	AC093752.2	0.591519	3.08015e-51	postive
VEGFA	AC114803.1	0.661738	6.24393e-68	postive
ECM2	LINC00271	0.574283	9.65466e-48	postive
MCM7	CRTC3-AS1	0.509017	3.26342e-36	postive
ITGAV	SUCLG2-AS1	0.506369	8.5196e-36	postive
CADM1	SUCLG2-AS1	0.512668	8.57049e-37	postive
ABI3BP	AC007406.4	0.515415	3.1013e-37	postive
DST	NCBP2-AS1	0.50344	2.43924e-35	postive
EDIL3	AL162171.3	0.643727	3.1402e-63	postive
MAGEE1	AL162171.3	0.519517	6.67803e-38	postive
APLP1	AL162171.3	0.650345	6.40708e-65	postive
COLGALT1	AC008906.1	0.515937	2.55314e-37	postive
THY1	LY86-AS1	0.707112	2.33061e-81	postive
MAGEE1	LY86-AS1	0.89634	2.71006e-188	postive
BASP1	LY86-AS1	0.734369	9.66768e-91	postive
RGS4	LY86-AS1	0.942716	2.01107e-253	postive
CAP2	LY86-AS1	0.872179	8.97828e-166	postive
ENO2	LY86-AS1	0.815848	1.86399e-127	postive
THY1	CERNA1	0.542945	6.85609e-42	postive
MAGEE1	CERNA1	0.775939	1.57061e-107	postive
BASP1	CERNA1	0.587294	2.3175e-50	postive
RGS4	CERNA1	0.746958	1.77632e-95	postive
CAP2	CERNA1	0.763182	5.19144e-102	postive
ENO2	CERNA1	0.678511	1.3008e-72	postive
DST	AL122035.1	0.526421	4.80298e-39	postive
P3H1	PIK3CD-AS2	0.572382	2.27954e-47	postive
PLOD3	PIK3CD-AS2	0.500905	6.01123e-35	postive
PPIB	PIK3CD-AS2	0.520158	5.24393e-38	postive
GPX7	PIK3CD-AS2	0.550791	2.68489e-43	postive
TGFB1	AL590764.1	0.612176	1.02579e-55	postive
CAPG	AL590764.1	0.611064	1.8222e-55	postive
NOTCH2	AC107959.1	0.640722	1.7815e-62	postive
MCM7	AL079343.1	0.536082	1.08901e-40	postive
MCM7	AP000251.1	0.540868	1.59387e-41	postive
THY1	AC139491.1	0.686587	5.58391e-75	postive
MAGEE1	AC139491.1	0.875027	3.5263e-168	postive
BASP1	AC139491.1	0.719702	1.48873e-85	postive
RGS4	AC139491.1	0.886767	9.26142e-179	postive
CAP2	AC139491.1	0.827229	4.77471e-134	postive
ENO2	AC139491.1	0.779889	2.5878e-109	postive
EFEMP2	AL121895.2	0.545022	2.93256e-42	postive
THY1	AC092720.2	0.624177	1.7956e-58	postive
MAGEE1	AC092720.2	0.737967	4.57064e-92	postive
BASP1	AC092720.2	0.629842	8.14117e-60	postive
RGS4	AC092720.2	0.635347	3.78538e-61	postive
CAP2	AC092720.2	0.578981	1.12822e-48	postive
ENO2	AC092720.2	0.675102	1.23215e-71	postive
MAGEE1	AC007922.3	0.631721	2.876e-60	postive
BASP1	AC007922.3	0.542546	8.06648e-42	postive
RGS4	AC007922.3	0.692487	9.2878e-77	postive
CAP2	AC007922.3	0.618936	2.96988e-57	postive
ENO2	AC007922.3	0.602669	1.29525e-53	postive
EDIL3	LINC01792	0.720273	9.48573e-86	postive
APLP1	LINC01792	0.751459	3.07445e-97	postive
PMP22	LINC01792	0.514599	4.19802e-37	postive
DST	AC090198.1	0.505444	1.18903e-35	postive
CAP2	AC072061.1	0.514373	4.56505e-37	postive
COL4A1	AC090409.1	0.523317	1.58035e-38	postive
COL4A2	AC090409.1	0.527009	3.828e-39	postive
TAGLN	AC090409.1	0.523322	1.57706e-38	postive
SERPINH1	AC090409.1	0.53103	8.00943e-40	postive
ITGA5	AC090409.1	0.510875	1.65595e-36	postive
ACTA2	AC090409.1	0.51745	1.45162e-37	postive
IGFBP2	AC090409.1	0.584388	9.12771e-50	postive
ANPEP	AC090409.1	0.509013	3.26824e-36	postive
CAP2	AL121906.2	0.539966	2.2956e-41	postive
MAGEE1	AC091182.2	0.525125	7.90683e-39	postive
RGS4	AC091182.2	0.546708	1.46505e-42	postive
CAP2	AC091182.2	0.512971	7.66599e-37	postive
BDNF	AC091182.2	0.598747	9.09624e-53	postive
SAT1	AC068580.3	0.503579	2.32068e-35	postive
SERPINH1	AC027307.2	0.595583	4.29673e-52	postive
VIM	AC027307.2	0.5993	6.91926e-53	postive
BMP1	AC027307.2	0.538741	3.75933e-41	postive
EMP3	AC027307.2	0.579038	1.09891e-48	postive
EFEMP2	AC027307.2	0.568135	1.52194e-46	postive
IGFBP2	AC027307.2	0.531797	5.92927e-40	postive
P3H1	AC027307.2	0.639382	3.8371e-62	postive
MMP14	AC027307.2	0.550396	3.1676e-43	postive
PLOD1	AC027307.2	0.509931	2.33867e-36	postive
CALU	AC027307.2	0.536503	9.20777e-41	postive
PLOD3	AC027307.2	0.667526	1.63969e-69	postive
FLNA	AC027307.2	0.52089	3.97479e-38	postive
LGALS1	AC027307.2	0.508176	4.43077e-36	postive
CDH6	AC027307.2	0.569157	9.66046e-47	postive
PPIB	AC027307.2	0.599349	6.75432e-53	postive
COLGALT1	AC027307.2	0.693051	6.2486e-77	postive
GPX7	AC027307.2	0.55992	5.5467e-45	postive
DST	AC060780.1	0.578739	1.26113e-48	postive
COL5A1	AC092198.1	0.777677	2.60592e-108	postive
FBN1	AC092198.1	0.569819	7.19175e-47	postive
COL1A2	AC092198.1	0.769656	9.09525e-105	postive
FSTL1	AC092198.1	0.551297	2.17192e-43	postive
NID2	AC092198.1	0.893598	1.80275e-185	postive
LOXL1	AC092198.1	0.574606	8.33929e-48	postive
SDC1	AC092198.1	0.558169	1.17834e-44	postive
PCOLCE	AC092198.1	0.567206	2.29762e-46	postive
FBN2	AC092198.1	0.971223	0	postive
SNAI2	AC092198.1	0.514509	4.34021e-37	postive
MXRA5	AC092198.1	0.603903	6.9767e-54	postive
FOXC2	AC092198.1	0.793306	1.1684e-115	postive
CXCL12	AC092198.1	0.622547	4.32178e-58	postive
P3H1	AL355488.1	0.534079	2.4119e-40	postive
SGCB	LINC00945	0.511161	1.49111e-36	postive
DST	AC007663.4	0.510817	1.69158e-36	postive
THY1	LINC01007	0.637162	1.35808e-61	postive
MAGEE1	LINC01007	0.779798	2.84652e-109	postive
BASP1	LINC01007	0.652914	1.37711e-65	postive
RGS4	LINC01007	0.863619	7.09412e-159	postive
CAP2	LINC01007	0.778607	9.90061e-109	postive
ENO2	LINC01007	0.723475	7.42142e-87	postive
COL5A2	AC108463.2	0.651627	2.9803e-65	postive
COL4A1	AC108463.2	0.764307	1.74868e-102	postive
COL4A2	AC108463.2	0.710844	1.40436e-82	postive
IGFBP3	AC108463.2	0.523162	1.67625e-38	postive
LAMC1	AC108463.2	0.753804	3.5842e-98	postive
LOX	AC108463.2	0.525536	6.75402e-39	postive
CDH2	AC108463.2	0.55009	3.59884e-43	postive
MMP2	AC108463.2	0.515702	2.78686e-37	postive
SERPINH1	AC108463.2	0.681344	1.96097e-73	postive
TIMP1	AC108463.2	0.667976	1.23098e-69	postive
CALD1	AC108463.2	0.631981	2.48914e-60	postive
EMP3	AC108463.2	0.502663	3.2189e-35	postive
ITGA5	AC108463.2	0.598071	1.26911e-52	postive
ITGB1	AC108463.2	0.57344	1.41396e-47	postive
EFEMP2	AC108463.2	0.567997	1.61806e-46	postive
PMEPA1	AC108463.2	0.523097	1.71857e-38	postive
IGFBP2	AC108463.2	0.665328	6.59284e-69	postive
P3H1	AC108463.2	0.61359	4.92466e-56	postive
PLOD1	AC108463.2	0.51712	1.64213e-37	postive
CALU	AC108463.2	0.612501	8.66672e-56	postive
TNFRSF12A	AC108463.2	0.568345	1.38621e-46	postive
PLOD3	AC108463.2	0.570317	5.75734e-47	postive
PTX3	AC108463.2	0.516959	1.74394e-37	postive
TPM4	AC108463.2	0.648175	2.31993e-64	postive
CDH6	AC108463.2	0.6212	8.89845e-58	postive
PPIB	AC108463.2	0.548695	6.43386e-43	postive
ITGB3	AC108463.2	0.570872	4.49108e-47	postive
CTHRC1	AC108463.2	0.543754	4.92823e-42	postive
ADAM12	AC108463.2	0.529719	1.33689e-39	postive
PVR	AC108463.2	0.588548	1.2769e-50	postive
PDGFRB	AC108463.2	0.505949	9.91354e-36	postive
COLGALT1	AC108463.2	0.551819	1.74496e-43	postive
GPX7	AC108463.2	0.520602	4.43262e-38	postive
CAPG	HMGA1P4	0.541656	1.15852e-41	postive
SAT1	AC008750.1	0.535276	1.50091e-40	postive
COLGALT1	AC008750.1	0.562949	1.49058e-45	postive
MCM7	AC004943.1	0.586893	2.80171e-50	postive
ECM2	AL391001.1	0.553743	7.75832e-44	postive
TGFB1	AC243960.1	0.594915	5.95275e-52	postive
THY1	AL139352.1	0.500547	6.82383e-35	postive
MAGEE1	AL139352.1	0.551668	1.85926e-43	postive
RGS4	AL139352.1	0.515812	2.67538e-37	postive
ENO2	AL139352.1	0.559815	5.80238e-45	postive
DST	LINCR-0001	0.648397	2.03449e-64	postive
MAGEE1	LINC00621	0.666988	2.30745e-69	postive
BASP1	LINC00621	0.630135	6.9247e-60	postive
RGS4	LINC00621	0.602933	1.13503e-53	postive
CAP2	LINC00621	0.54913	5.37072e-43	postive
ENO2	LINC00621	0.538021	5.01885e-41	postive
THY1	AC131009.2	0.531883	5.73239e-40	postive
MAGEE1	AC079766.1	0.505392	1.21155e-35	postive
RGS4	AC079766.1	0.573231	1.55426e-47	postive
CAP2	AC079766.1	0.608688	6.16915e-55	postive
THY1	AC019171.1	0.690251	4.43684e-76	postive
MAGEE1	AC019171.1	0.782312	1.99797e-110	postive
BASP1	AC019171.1	0.658638	4.24479e-67	postive
RGS4	AC019171.1	0.769936	6.88467e-105	postive
CAP2	AC019171.1	0.766901	1.38904e-103	postive
ENO2	AC019171.1	0.67596	7.01544e-72	postive
MAGEE1	AL445493.3	0.532228	5.00445e-40	postive
MAGEE1	AC124312.2	0.679507	6.70141e-73	postive
BASP1	AC124312.2	0.573192	1.58142e-47	postive
RGS4	AC124312.2	0.57787	1.88053e-48	postive
CAP2	AC124312.2	0.53681	8.1453e-41	postive
ENO2	AC124312.2	0.58022	6.36679e-49	postive
FSTL1	AC010754.1	0.514591	4.21034e-37	postive
LAMA3	AC010754.1	0.562582	1.74887e-45	postive
ECM2	AC010754.1	0.614804	2.61504e-56	postive
THY1	AP003355.2	0.694847	1.75561e-77	postive
MAGEE1	AP003355.2	0.890639	1.6485e-182	postive
BASP1	AP003355.2	0.723584	6.80016e-87	postive
RGS4	AP003355.2	0.909309	8.13908e-203	postive
CAP2	AP003355.2	0.829148	3.31138e-135	postive
ENO2	AP003355.2	0.819999	8.31815e-130	postive
SDC4	AC027117.2	0.507975	4.76619e-36	postive
THY1	AC145207.1	0.564336	8.12853e-46	postive
MAGEE1	AC145207.1	0.732924	3.24967e-90	postive
BASP1	AC145207.1	0.611686	1.32165e-55	postive
RGS4	AC145207.1	0.675912	7.24121e-72	postive
CAP2	AC145207.1	0.649247	1.23035e-64	postive
ENO2	AC145207.1	0.662611	3.62628e-68	postive
GREM1	ARHGAP5-AS1	0.502592	3.301e-35	postive
THY1	SLC26A4-AS1	0.679646	6.10905e-73	postive
MAGEE1	SLC26A4-AS1	0.872285	7.32478e-166	postive
BASP1	SLC26A4-AS1	0.717161	1.09089e-84	postive
RGS4	SLC26A4-AS1	0.922315	9.26813e-220	postive
CAP2	SLC26A4-AS1	0.893197	4.60093e-185	postive
ENO2	SLC26A4-AS1	0.777237	4.11502e-108	postive
DST	SMAD9-IT1	0.5485	6.97609e-43	postive
RGS4	AC092376.2	0.511732	1.20928e-36	postive
CAP2	AC092376.2	0.553517	8.53614e-44	postive
DST	AP001767.3	0.575222	6.30335e-48	postive
ECM2	AC090246.1	0.524493	1.00786e-38	postive
GADD45A	BX470102.1	0.532035	5.39952e-40	postive
TNFRSF12A	BX470102.1	0.516612	1.98542e-37	postive
JUN	BX470102.1	0.5817	3.2048e-49	postive
COPA	LINC00630	0.575748	4.96265e-48	postive
RGS4	RORB-AS1	0.519825	5.94459e-38	postive
CAP2	RORB-AS1	0.551237	2.22708e-43	postive
THY1	LINC01586	0.558949	8.42594e-45	postive
MAGEE1	LINC01586	0.534577	1.97995e-40	postive
BASP1	LINC01586	0.531169	7.58405e-40	postive
TGFB1	LINC01586	-0.517171	1.61113e-37	negative
EMP3	FAM181A-AS1	0.529328	1.55696e-39	postive
GJA1	FAM181A-AS1	0.579553	8.66428e-49	postive
ECM2	FAM181A-AS1	0.529747	1.32222e-39	postive
LUM	AL357033.4	0.504337	1.76962e-35	postive
SPP1	AL357033.4	0.535	1.67446e-40	postive
TIMP1	AL357033.4	0.539884	2.37216e-41	postive
FSTL3	AL357033.4	0.504175	1.87502e-35	postive
DAB2	AL357033.4	0.59246	1.95683e-51	postive
ITGA5	AL357033.4	0.552329	1.40826e-43	postive
FUCA1	AL357033.4	0.737174	8.99364e-92	postive
ANPEP	AL357033.4	0.533936	2.55202e-40	postive
PLAUR	AL357033.4	0.556857	2.06639e-44	postive
LGALS1	AL357033.4	0.514578	4.23186e-37	postive
SAT1	AL357033.4	0.660816	1.10675e-67	postive
TNFAIP3	AL357033.4	0.561848	2.40666e-45	postive
CAPG	AL357033.4	0.644408	2.11318e-63	postive
DST	AC135050.5	0.547513	1.05032e-42	postive
DST	AC004918.3	0.564459	7.70141e-46	postive
LOXL2	AL133415.1	0.513041	7.46935e-37	postive
VIM	AL133415.1	0.798198	4.32138e-118	postive
FSTL3	AL133415.1	0.513817	5.60862e-37	postive
GADD45A	AL133415.1	0.503097	2.7569e-35	postive
CD44	AL133415.1	0.588491	1.3123e-50	postive
P3H1	AL133415.1	0.518671	9.17991e-38	postive
FLNA	AL133415.1	0.643764	3.07354e-63	postive
SAT1	AL133415.1	0.56754	1.98188e-46	postive
COLGALT1	AL133415.1	0.581346	3.77845e-49	postive
THY1	LINC00390	0.565839	4.20019e-46	postive
MAGEE1	LINC00390	0.759273	2.17145e-100	postive
BASP1	LINC00390	0.587461	2.14053e-50	postive
RGS4	LINC00390	0.791404	9.89736e-115	postive
CAP2	LINC00390	0.717883	6.20555e-85	postive
ENO2	LINC00390	0.677587	2.3997e-72	postive
THY1	STXBP5-AS1	0.61537	1.94479e-56	postive
MAGEE1	STXBP5-AS1	0.822037	5.54868e-131	postive
BASP1	STXBP5-AS1	0.672616	6.23343e-71	postive
RGS4	STXBP5-AS1	0.832607	2.47513e-137	postive
CAP2	STXBP5-AS1	0.764744	1.14365e-102	postive
ENO2	STXBP5-AS1	0.741598	1.99454e-93	postive
BMP1	EP300-AS1	0.540155	2.12648e-41	postive
THY1	AL365361.1	0.575354	5.93634e-48	postive
MAGEE1	AL365361.1	0.751094	4.2825e-97	postive
BASP1	AL365361.1	0.720427	8.40022e-86	postive
RGS4	AL365361.1	0.729048	8.0656e-89	postive
CAP2	AL365361.1	0.755102	1.08015e-98	postive
ENO2	AL365361.1	0.638335	6.97264e-62	postive
ECM2	TPRG1-AS1	0.566245	3.5116e-46	postive
TGFB1	AL137186.2	0.676296	5.62479e-72	postive
THY1	AL356019.2	0.501231	5.35599e-35	postive
MAGEE1	AL356019.2	0.725178	1.88513e-87	postive
BASP1	AL356019.2	0.573871	1.16386e-47	postive
RGS4	AL356019.2	0.663978	1.5418e-68	postive
CAP2	AL356019.2	0.649829	8.70519e-65	postive
ENO2	AL356019.2	0.681526	1.73456e-73	postive
EDIL3	AC103563.7	0.683292	5.27347e-74	postive
GREM1	AC103563.7	0.507479	5.70402e-36	postive
APLP1	AC103563.7	0.694225	2.72794e-77	postive
DST	SMG7-AS1	0.524121	1.16213e-38	postive
COPA	SMG7-AS1	0.553035	1.04608e-43	postive
MAGEE1	NORAD	0.50226	3.71533e-35	postive
CAP2	AL589843.1	0.504796	1.50057e-35	postive
MAGEE1	IDI2-AS1	0.548292	7.60625e-43	postive
RGS4	IDI2-AS1	0.566733	2.83135e-46	postive
CAP2	IDI2-AS1	0.541686	1.14433e-41	postive
ENO2	IDI2-AS1	0.506621	7.77836e-36	postive
EDIL3	LMF1-AS1	0.647029	4.55849e-64	postive
APLP1	LMF1-AS1	0.747415	1.18107e-95	postive
PMP22	LMF1-AS1	0.507919	4.86354e-36	postive
DST	AC022098.1	0.520606	4.42573e-38	postive
GPX7	AL512408.1	0.513138	7.20832e-37	postive
BMP1	AC008982.2	0.511332	1.40069e-36	postive
P3H1	AC008982.2	0.538444	4.23524e-41	postive
SERPINH1	CRNDE	0.504342	1.76602e-35	postive
FSTL1	CRNDE	0.501092	5.6255e-35	postive
BMP1	CRNDE	0.531154	7.62872e-40	postive
EMP3	CRNDE	0.516201	2.3139e-37	postive
EFEMP2	CRNDE	0.502979	2.8752e-35	postive
P3H1	CRNDE	0.570771	4.69957e-47	postive
CALU	CRNDE	0.555833	3.19762e-44	postive
PPIB	CRNDE	0.528452	2.18836e-39	postive
COLGALT1	CRNDE	0.51217	1.02947e-36	postive
GPX7	CRNDE	0.634556	5.90577e-61	postive
SGCB	FBXL19-AS1	0.538808	3.65963e-41	postive
MAGEE1	AC107398.3	0.526964	3.89473e-39	postive
BMP1	AC104564.3	0.53708	7.31488e-41	postive
P3H1	AC104564.3	0.51906	7.93081e-38	postive
SFRP4	HOXB-AS1	0.603311	9.38972e-54	postive
LOXL1	KC877982.1	0.541012	1.5038e-41	postive
SFRP1	KC877982.1	0.513211	7.01527e-37	postive
CRLF1	KC877982.1	0.605819	2.65479e-54	postive
SERPINH1	AC092368.3	0.518403	1.01537e-37	postive
ITGB1	AC092368.3	0.508952	3.34134e-36	postive
MMP14	AC092368.3	0.545545	2.36527e-42	postive
CALU	AC092368.3	0.506828	7.21886e-36	postive
FLNA	AC092368.3	0.508968	3.32215e-36	postive
COLGALT1	AC092368.3	0.521994	2.61512e-38	postive
MFAP5	AP002761.4	0.538946	3.4621e-41	postive
LOXL1	FOXD2-AS1	0.504372	1.74732e-35	postive
SFRP1	FOXD2-AS1	0.51295	7.72518e-37	postive
COL5A1	HOTAIR	0.635322	3.84016e-61	postive
COL1A2	HOTAIR	0.612879	7.12588e-56	postive
FSTL1	HOTAIR	0.545797	2.13266e-42	postive
NID2	HOTAIR	0.730811	1.88423e-89	postive
LOXL1	HOTAIR	0.563532	1.15557e-45	postive
MEST	HOTAIR	0.615191	2.13611e-56	postive
FBN2	HOTAIR	0.756419	3.17263e-99	postive
SNAI2	HOTAIR	0.534282	2.22582e-40	postive
MXRA5	HOTAIR	0.556191	2.74506e-44	postive
FOXC2	HOTAIR	0.630925	4.474e-60	postive
DST	AC019080.1	0.620241	1.48424e-57	postive
EDIL3	AL354809.1	0.673341	3.89106e-71	postive
APLP1	AL354809.1	0.613481	5.21136e-56	postive
THY1	AL390955.2	0.523406	1.52733e-38	postive
MAGEE1	AC093424.1	0.559135	7.77741e-45	postive
RGS4	AC093424.1	0.56463	7.14417e-46	postive
CAP2	AC093424.1	0.604094	6.33779e-54	postive
ENO2	AC093424.1	0.531066	7.89765e-40	postive
THY1	AC008105.1	0.617649	5.87058e-57	postive
MAGEE1	AC008105.1	0.80077	2.13828e-119	postive
BASP1	AC008105.1	0.690668	3.31882e-76	postive
RGS4	AC008105.1	0.759189	2.35118e-100	postive
CAP2	AC008105.1	0.708036	1.16735e-81	postive
ENO2	AC008105.1	0.720799	6.2557e-86	postive
DST	AC008764.2	0.500892	6.03905e-35	postive
CADM1	AC008764.2	0.553154	9.94901e-44	postive
DST	AL121890.4	0.556136	2.80962e-44	postive
SGCB	AC005034.3	0.501982	4.10185e-35	postive
COPA	AC005034.3	0.509663	2.57871e-36	postive
EDIL3	LANCL1-AS1	0.542832	7.18152e-42	postive
MAGEE1	LANCL1-AS1	0.612345	9.39945e-56	postive
BASP1	LANCL1-AS1	0.500208	7.69439e-35	postive
APLP1	LANCL1-AS1	0.502105	3.92562e-35	postive
RGS4	LANCL1-AS1	0.550281	3.32268e-43	postive
ENO2	LANCL1-AS1	0.590597	4.79663e-51	postive
GPX7	AL357140.2	0.513401	6.53936e-37	postive
GJA1	LINC01532	0.505968	9.84531e-36	postive
TGFB1	AC003070.1	0.5845	8.65861e-50	postive
SAT1	AC003070.1	0.577347	2.38947e-48	postive
COLGALT1	AC003070.1	0.534096	2.39541e-40	postive
P3H1	AL606834.2	0.531328	7.12601e-40	postive
CALU	AL606834.2	0.521694	2.93043e-38	postive
GPX7	AL606834.2	0.527616	3.02686e-39	postive
HTRA1	AL392089.1	0.50392	2.05433e-35	postive
THY1	LINC02192	0.659029	3.3368e-67	postive
MAGEE1	LINC02192	0.786175	3.14042e-112	postive
BASP1	LINC02192	0.676976	3.59435e-72	postive
RGS4	LINC02192	0.857975	1.40364e-154	postive
CAP2	LINC02192	0.762802	7.48199e-102	postive
ENO2	LINC02192	0.739519	1.20561e-92	postive
TGFB1	AC099524.1	0.538807	3.66057e-41	postive
THY1	AC015712.2	0.700675	2.67289e-79	postive
MAGEE1	AC015712.2	0.819063	2.85344e-129	postive
BASP1	AC015712.2	0.665298	6.71835e-69	postive
RGS4	AC015712.2	0.850712	2.57048e-149	postive
CAP2	AC015712.2	0.789954	4.96812e-114	postive
ENO2	AC015712.2	0.737528	6.65009e-92	postive
MCM7	ATP2A1-AS1	0.53292	3.81093e-40	postive
NOTCH2	AL160006.1	0.559224	7.48624e-45	postive
DST	AL645941.1	0.554473	5.69561e-44	postive
EDIL3	AC106881.1	0.685334	1.31624e-74	postive
MAGEE1	AC106881.1	0.543139	6.33541e-42	postive
APLP1	AC106881.1	0.703853	2.61277e-80	postive
RGS4	AC106881.1	0.580031	6.94709e-49	postive
CAP2	AC106881.1	0.612914	6.99598e-56	postive
VIM	BTG3-AS1	0.503129	2.72531e-35	postive
CDH11	BTG3-AS1	0.564646	7.09465e-46	postive
P3H1	BTG3-AS1	0.508892	3.41591e-36	postive
CALU	BTG3-AS1	0.509495	2.74206e-36	postive
TPM4	BTG3-AS1	0.514123	5.00714e-37	postive
GPX7	BTG3-AS1	0.613825	4.35719e-56	postive
LAMC1	AC060766.6	0.523257	1.61692e-38	postive
SERPINH1	AC060766.6	0.539565	2.69835e-41	postive
FSTL1	AC060766.6	0.698385	1.40084e-78	postive
ITGB5	AC060766.6	0.546249	1.77077e-42	postive
LOXL1	AC060766.6	0.504014	1.98654e-35	postive
EMP3	AC060766.6	0.52244	2.20714e-38	postive
SDC1	AC060766.6	0.51188	1.14534e-36	postive
PLOD2	AC060766.6	0.549379	4.84046e-43	postive
TNFRSF11B	AC060766.6	0.524111	1.1664e-38	postive
EFEMP2	AC060766.6	0.521374	3.30936e-38	postive
MMP14	AC060766.6	0.588309	1.43078e-50	postive
PTX3	AC060766.6	0.502415	3.51631e-35	postive
FLNA	AC060766.6	0.515956	2.53548e-37	postive
COL5A1	AC008738.2	0.541952	1.02711e-41	postive
COL1A2	AC008738.2	0.507241	6.21785e-36	postive
NID2	AC008738.2	0.558757	9.15304e-45	postive
FBN2	AC008738.2	0.632482	1.88376e-60	postive
FOXC2	AC008738.2	0.515119	3.46158e-37	postive
BMP1	EPB41L4A-DT	0.503879	2.08511e-35	postive
GPX7	EPB41L4A-DT	0.524049	1.1943e-38	postive
THY1	AL162311.1	0.643287	4.05288e-63	postive
MAGEE1	AL162311.1	0.759583	1.61914e-100	postive
BASP1	AL162311.1	0.644088	2.54616e-63	postive
RGS4	AL162311.1	0.763805	2.84341e-102	postive
CAP2	AL162311.1	0.684807	1.88524e-74	postive
ENO2	AL162311.1	0.727456	2.96813e-88	postive
BMP1	AC073842.2	0.51909	7.84143e-38	postive
FSTL1	AL137847.1	0.511935	1.12227e-36	postive
TNFRSF11B	AL137847.1	0.500556	6.803e-35	postive
ECM2	AL137847.1	0.617119	7.76099e-57	postive
DST	LINC02175	0.555979	3.00505e-44	postive
ABI3BP	AC022509.3	0.51135	1.39166e-36	postive
ECM2	AL357093.2	0.783541	5.37951e-111	postive
COL3A1	AL031058.1	0.79619	4.38859e-117	postive
COL5A2	AL031058.1	0.502818	3.04599e-35	postive
COL5A1	AL031058.1	0.605682	2.84459e-54	postive
FBN1	AL031058.1	0.678243	1.55404e-72	postive
COL1A1	AL031058.1	0.763069	5.78717e-102	postive
COL6A3	AL031058.1	0.779442	4.13488e-109	postive
COL1A2	AL031058.1	0.619799	1.87824e-57	postive
LUM	AL031058.1	0.752837	8.72013e-98	postive
LOX	AL031058.1	0.570706	4.83664e-47	postive
COL6A2	AL031058.1	0.533619	2.89284e-40	postive
TPM1	AL031058.1	0.525836	6.01689e-39	postive
THBS1	AL031058.1	0.665294	6.73586e-69	postive
FSTL1	AL031058.1	0.522796	1.92754e-38	postive
LOXL1	AL031058.1	0.540995	1.51425e-41	postive
COL12A1	AL031058.1	0.589232	9.21649e-51	postive
FBLN1	AL031058.1	0.608254	7.69983e-55	postive
INHBA	AL031058.1	0.635743	3.02878e-61	postive
CXCL1	AL031058.1	0.588466	1.32802e-50	postive
PCOLCE	AL031058.1	0.520008	5.54858e-38	postive
FUCA1	AL031058.1	0.529602	1.39917e-39	postive
CXCL8	AL031058.1	0.644783	1.6981e-63	postive
ANPEP	AL031058.1	0.574615	8.30677e-48	postive
PLAUR	AL031058.1	0.7247	2.77217e-87	postive
FBLN2	AL031058.1	0.766311	2.47892e-103	postive
DCN	AL031058.1	0.748433	4.74644e-96	postive
IGFBP4	AL031058.1	0.751942	1.97801e-97	postive
CXCL6	AL031058.1	0.759388	1.94778e-100	postive
FOXC2	AL031058.1	0.581274	3.90621e-49	postive
ADAM12	AL031058.1	0.686546	5.74313e-75	postive
CDH2	AC099850.3	0.619703	1.9767e-57	postive
CALU	AC099850.3	0.601399	2.44143e-53	postive
COPA	AC099850.3	0.514022	5.19868e-37	postive
MCM7	AC099850.3	0.622312	4.90412e-58	postive
GPX7	AC099850.3	0.678742	1.11515e-72	postive
SPP1	AC093627.7	0.540128	2.15028e-41	postive
TGFB1	AC093627.7	0.555717	3.35901e-44	postive
THY1	AC022400.1	0.510925	1.62594e-36	postive
MAGEE1	AC022400.1	0.762915	6.7152e-102	postive
BASP1	AC022400.1	0.623384	2.75483e-58	postive
RGS4	AC022400.1	0.71503	5.69957e-84	postive
CAP2	AC022400.1	0.667788	1.38754e-69	postive
ENO2	AC022400.1	0.672858	5.32439e-71	postive
BMP1	ZNF433-AS1	0.628099	2.12331e-59	postive
P3H1	ZNF433-AS1	0.667404	1.77162e-69	postive
MCM7	ZNF433-AS1	0.511407	1.36281e-36	postive
COLGALT1	ZNF433-AS1	0.592292	2.1225e-51	postive
GPX7	ZNF433-AS1	0.557036	1.9136e-44	postive
FGF2	ARHGEF26-AS1	0.537847	5.37972e-41	postive
THY1	AC000403.1	0.556236	2.69281e-44	postive
MAGEE1	AC000403.1	0.73818	3.80871e-92	postive
BASP1	AC000403.1	0.627657	2.70487e-59	postive
RGS4	AC000403.1	0.737228	8.58599e-92	postive
CAP2	AC000403.1	0.749947	1.21286e-96	postive
ENO2	AC000403.1	0.615729	1.61131e-56	postive
COL16A1	POLR2J4	0.527519	3.14191e-39	postive
BMP1	POLR2J4	0.609986	3.17237e-55	postive
P3H1	POLR2J4	0.521475	3.18486e-38	postive
PLOD3	POLR2J4	0.54886	6.00716e-43	postive
CDH6	POLR2J4	0.501941	4.1624e-35	postive
COLGALT1	POLR2J4	0.594727	6.5218e-52	postive
APLP1	AC020663.2	0.599663	5.78307e-53	postive
COL5A2	CARD8-AS1	0.522229	2.39163e-38	postive
FN1	CARD8-AS1	0.525457	6.95992e-39	postive
COL4A1	CARD8-AS1	0.515208	3.34906e-37	postive
COL4A2	CARD8-AS1	0.51509	3.49949e-37	postive
LAMC1	CARD8-AS1	0.599688	5.71123e-53	postive
SERPINH1	CARD8-AS1	0.590317	5.4864e-51	postive
FSTL1	CARD8-AS1	0.521055	3.73378e-38	postive
SPP1	CARD8-AS1	0.55791	1.31652e-44	postive
VIM	CARD8-AS1	0.579566	8.61248e-49	postive
CDH11	CARD8-AS1	0.509048	3.22743e-36	postive
CALD1	CARD8-AS1	0.596793	2.37798e-52	postive
LAMA2	CARD8-AS1	0.507792	5.09356e-36	postive
DAB2	CARD8-AS1	0.612817	7.35889e-56	postive
ITGA5	CARD8-AS1	0.612239	9.92611e-56	postive
PLOD2	CARD8-AS1	0.609043	5.14441e-55	postive
ITGB1	CARD8-AS1	0.613378	5.4991e-56	postive
FUCA1	CARD8-AS1	0.642141	7.86738e-63	postive
GLIPR1	CARD8-AS1	0.52331	1.58401e-38	postive
P3H1	CARD8-AS1	0.548032	8.47351e-43	postive
MMP14	CARD8-AS1	0.621065	9.56426e-58	postive
PLOD1	CARD8-AS1	0.567138	2.36709e-46	postive
CALU	CARD8-AS1	0.597447	1.72531e-52	postive
TGFB1	CARD8-AS1	0.626874	4.1509e-59	postive
TPM4	CARD8-AS1	0.574447	8.9618e-48	postive
FLNA	CARD8-AS1	0.600987	2.99761e-53	postive
SAT1	CARD8-AS1	0.637073	1.428e-61	postive
TNFAIP3	CARD8-AS1	0.524452	1.02363e-38	postive
CAPG	CARD8-AS1	0.595062	5.54162e-52	postive
COLGALT1	CARD8-AS1	0.661956	5.45316e-68	postive
GPX7	CARD8-AS1	0.523388	1.53801e-38	postive
WIPF1	CARD8-AS1	0.529595	1.40298e-39	postive
THY1	LINC00622	0.581441	3.61512e-49	postive
MAGEE1	LINC00622	0.701729	1.24028e-79	postive
BASP1	LINC00622	0.647909	2.71375e-64	postive
RGS4	LINC00622	0.705894	5.77157e-81	postive
CAP2	LINC00622	0.649031	1.39821e-64	postive
ENO2	LINC00622	0.654233	6.21995e-66	postive
EMP3	LINC01273	0.567104	2.4036e-46	postive
EFEMP2	LINC01273	0.603189	9.98257e-54	postive
PMP22	LINC01273	0.53319	3.42721e-40	postive
COL7A1	AC004263.1	0.562789	1.59771e-45	postive
DST	AP001469.2	0.509633	2.60715e-36	postive
THY1	Z68323.1	0.583783	1.21236e-49	postive
MAGEE1	Z68323.1	0.745991	4.19826e-95	postive
BASP1	Z68323.1	0.601146	2.77024e-53	postive
RGS4	Z68323.1	0.760863	4.79569e-101	postive
CAP2	Z68323.1	0.756502	2.93587e-99	postive
ENO2	Z68323.1	0.651519	3.17876e-65	postive
OXTR	AC093305.1	0.528036	2.57168e-39	postive
DST	AL354733.3	0.600823	3.25328e-53	postive
DST	AL139407.1	0.653339	1.06643e-65	postive
LAMC1	LINC00665	0.510366	1.99496e-36	postive
CDH2	LINC00665	0.608258	7.68527e-55	postive
SERPINH1	LINC00665	0.50215	3.86401e-35	postive
BMP1	LINC00665	0.566312	3.40948e-46	postive
IGFBP2	LINC00665	0.50217	3.83596e-35	postive
P3H1	LINC00665	0.589549	7.91988e-51	postive
CALU	LINC00665	0.595431	4.62834e-52	postive
PLOD3	LINC00665	0.521203	3.53084e-38	postive
CDH6	LINC00665	0.538073	4.91411e-41	postive
MCM7	LINC00665	0.502	4.07483e-35	postive
PVR	LINC00665	0.554122	6.60916e-44	postive
COLGALT1	LINC00665	0.587	2.6636e-50	postive
GPX7	LINC00665	0.671932	9.708e-71	postive
BMP1	LINC00265	0.594734	6.49973e-52	postive
MCM7	LINC00265	0.509227	3.02353e-36	postive
ENO2	AL121583.1	0.503398	2.47602e-35	postive
THY1	AL359853.1	0.569964	6.74169e-47	postive
MAGEE1	AL359853.1	0.590403	5.26327e-51	postive
BASP1	AL359853.1	0.521555	3.08942e-38	postive
RGS4	AL359853.1	0.627114	3.64081e-59	postive
CAP2	AL359853.1	0.553671	7.99832e-44	postive
ENO2	AL359853.1	0.534912	1.73409e-40	postive
THY1	LINC02217	0.646243	7.23017e-64	postive
MAGEE1	LINC02217	0.792077	4.65731e-115	postive
BASP1	LINC02217	0.682877	6.97814e-74	postive
RGS4	LINC02217	0.833291	9.28045e-138	postive
CAP2	LINC02217	0.768822	2.08516e-104	postive
ENO2	LINC02217	0.726099	8.95215e-88	postive
COL16A1	STAG3L5P-PVRIG2P-PILRB	0.50111	5.59057e-35	postive
COL5A1	AL355803.1	0.566644	2.9452e-46	postive
COL1A2	AL355803.1	0.526285	5.06094e-39	postive
NID2	AL355803.1	0.543932	4.58281e-42	postive
FBN2	AL355803.1	0.535558	1.34131e-40	postive
FOXC2	AL355803.1	0.529483	1.46584e-39	postive
ITGAV	MAGI2-AS3	0.500819	6.19671e-35	postive
CDH2	MAGI2-AS3	0.502764	3.10453e-35	postive
DST	HS1BP3-IT1	0.547068	1.2629e-42	postive
DST	AC007619.1	0.500832	6.1693e-35	postive
MCM7	MIR181A2HG	0.505607	1.12119e-35	postive
COL5A3	AC124248.1	0.545504	2.40598e-42	postive
FN1	AC007728.2	0.592878	1.59919e-51	postive
VIM	AC007728.2	0.53102	8.04067e-40	postive
CDH11	AC007728.2	0.520379	4.82366e-38	postive
DAB2	AC007728.2	0.511877	1.14651e-36	postive
CD44	AC007728.2	0.609815	3.46316e-55	postive
GLIPR1	AC007728.2	0.628917	1.35511e-59	postive
DKK1	AC007728.2	0.610447	2.50338e-55	postive
GPX7	ELOA-AS1	0.56885	1.10745e-46	postive
BMP1	AC000123.1	0.508302	4.23212e-36	postive
CALU	AC000123.1	0.51877	8.84607e-38	postive
TGFB1	ITGB2-AS1	0.505855	1.02538e-35	postive
CAPG	ITGB2-AS1	0.521861	2.75082e-38	postive
MATN3	HID1-AS1	0.571639	3.18293e-47	postive
GPX7	LINC02381	0.55863	9.66502e-45	postive
DST	LINC00928	0.536033	1.11063e-40	postive
DST	AC009120.3	0.554245	6.2737e-44	postive
VIM	AL355922.1	0.558334	1.09766e-44	postive
FMOD	AC012462.3	0.541158	1.41762e-41	postive
THY1	AC110619.1	0.535107	1.6051e-40	postive
MAGEE1	AC110619.1	0.649265	1.21672e-64	postive
BASP1	AC110619.1	0.629457	1.00658e-59	postive
RGS4	AC110619.1	0.636785	1.68106e-61	postive
CAP2	AC110619.1	0.680903	2.63581e-73	postive
ENO2	AC110619.1	0.594945	5.86484e-52	postive
APLP1	IBA57-DT	0.618326	4.10451e-57	postive
MAGEE1	AC120036.4	0.506062	9.51654e-36	postive
CAPG	AC120036.4	-0.525755	6.20695e-39	negative
CDH11	AC026356.1	0.545666	2.25103e-42	postive
COL5A1	ADIRF-AS1	0.659038	3.31902e-67	postive
COL1A2	ADIRF-AS1	0.647414	3.63504e-64	postive
FSTL1	ADIRF-AS1	0.626231	5.8921e-59	postive
NID2	ADIRF-AS1	0.725481	1.47587e-87	postive
LOXL1	ADIRF-AS1	0.551584	1.92594e-43	postive
PCOLCE	ADIRF-AS1	0.566859	2.67798e-46	postive
MEST	ADIRF-AS1	0.518379	1.02445e-37	postive
FBN2	ADIRF-AS1	0.782382	1.85385e-110	postive
SNAI2	ADIRF-AS1	0.509661	2.58108e-36	postive
MXRA5	ADIRF-AS1	0.507455	5.75389e-36	postive
FOXC2	ADIRF-AS1	0.669117	5.93908e-70	postive
P3H1	AC135050.6	0.517908	1.22245e-37	postive
COLGALT1	AC135050.6	0.5145	4.35559e-37	postive
SLIT3	AL353801.1	0.507665	5.33351e-36	postive
EDIL3	AC099518.2	0.54399	4.47591e-42	postive
APLP1	AC099518.2	0.676262	5.75217e-72	postive
CDH2	AC004112.1	0.546988	1.30542e-42	postive
COPA	AC004112.1	0.54659	1.53836e-42	postive
COL5A1	AC008443.3	0.758378	5.05741e-100	postive
FBN1	AC008443.3	0.519572	6.54123e-38	postive
COL1A2	AC008443.3	0.686124	7.66554e-75	postive
LOXL2	AC008443.3	0.532423	4.63526e-40	postive
FSTL1	AC008443.3	0.524347	1.06579e-38	postive
NID2	AC008443.3	0.818532	5.71991e-129	postive
LOXL1	AC008443.3	0.633281	1.20618e-60	postive
SDC1	AC008443.3	0.517495	1.42738e-37	postive
PCOLCE	AC008443.3	0.518095	1.13968e-37	postive
MEST	AC008443.3	0.508971	3.31816e-36	postive
FBN2	AC008443.3	0.887803	9.47277e-180	postive
MXRA5	AC008443.3	0.557252	1.74486e-44	postive
FOXC2	AC008443.3	0.727511	2.8375e-88	postive
CXCL12	AC008443.3	0.595367	4.77502e-52	postive
THY1	AC006450.3	0.58269	2.02048e-49	postive
MAGEE1	AC006450.3	0.667545	1.61914e-69	postive
BASP1	AC006450.3	0.642613	5.98687e-63	postive
RGS4	AC006450.3	0.683622	4.21559e-74	postive
CAP2	AC006450.3	0.625559	8.492e-59	postive
ENO2	AC006450.3	0.612681	7.89702e-56	postive
BMP1	AC010761.1	0.546708	1.46524e-42	postive
P3H1	AC010761.1	0.569062	1.00784e-46	postive
COPA	AC139795.2	0.507334	6.01114e-36	postive
EMP3	PLBD1-AS1	0.50847	3.98247e-36	postive
ECM2	PLBD1-AS1	0.56285	1.55594e-45	postive
BMP1	AL354836.1	0.52149	3.16608e-38	postive
P3H1	AL354836.1	0.564467	7.6734e-46	postive
COLGALT1	AL354836.1	0.577182	2.5779e-48	postive
BMP1	AC074117.1	0.51762	1.36184e-37	postive
MCM7	AC074117.1	0.529944	1.22445e-39	postive
SGCG	TBX5-AS1	0.601233	2.65262e-53	postive
SNTB1	LINC00298	0.516084	2.41738e-37	postive
NID2	AL133215.2	0.507	6.78519e-36	postive
BMP1	AL133215.2	0.51019	2.12782e-36	postive
P3H1	AL133215.2	0.547351	1.12352e-42	postive
MCM7	AL133215.2	0.596892	2.26519e-52	postive
GPX7	AL133215.2	0.598112	1.24362e-52	postive
MAGEE1	TRHDE-AS1	0.522278	2.34791e-38	postive
ECM2	LINC01354	0.526102	5.43077e-39	postive
TNFRSF11B	LINC00880	0.619046	2.8016e-57	postive
ECM2	LINC00880	0.738934	1.99486e-92	postive
FN1	AC138207.4	0.518498	9.79893e-38	postive
VIM	AC138207.4	0.532296	4.87248e-40	postive
DAB2	AC138207.4	0.620087	1.61096e-57	postive
FUCA1	AC138207.4	0.599827	5.33147e-53	postive
MMP14	AC138207.4	0.537304	6.68647e-41	postive
PLOD1	AC138207.4	0.501079	5.6526e-35	postive
TGFB1	AC138207.4	0.606854	1.57081e-54	postive
FLNA	AC138207.4	0.535623	1.3072e-40	postive
SAT1	AC138207.4	0.619414	2.30505e-57	postive
CAPG	AC138207.4	0.518774	8.83097e-38	postive
COLGALT1	AC138207.4	0.612888	7.09048e-56	postive
WIPF1	AC138207.4	0.514334	4.63185e-37	postive
ITGAV	LPP-AS2	0.526255	5.11933e-39	postive
DST	AC118344.1	0.591226	3.54658e-51	postive
TGFB1	AC018755.4	0.524443	1.02718e-38	postive
SAT1	AC018755.4	0.506882	7.08073e-36	postive
CAPG	AC018755.4	0.54793	8.83844e-43	postive
EMP3	CPNE8-AS1	0.588414	1.36127e-50	postive
EFEMP2	CPNE8-AS1	0.540861	1.59834e-41	postive
PDLIM4	CPNE8-AS1	0.548133	8.12364e-43	postive
P3H1	PTOV1-AS1	0.526423	4.79812e-39	postive
GPX7	PTOV1-AS1	0.538985	3.40754e-41	postive
THY1	AL121929.2	0.62143	7.86641e-58	postive
MAGEE1	AL121929.2	0.575162	6.47811e-48	postive
BASP1	AL121929.2	0.553594	8.26248e-44	postive
RGS4	AL121929.2	0.531898	5.69807e-40	postive
DST	AC066613.1	0.516576	2.01247e-37	postive
ECM2	AC104590.1	0.590854	4.23946e-51	postive
COL5A2	LAMC1-AS1	0.647422	3.61619e-64	postive
COL4A1	LAMC1-AS1	0.595682	4.09468e-52	postive
COL4A2	LAMC1-AS1	0.561454	2.85551e-45	postive
LAMC1	LAMC1-AS1	0.706822	2.89287e-81	postive
CDH2	LAMC1-AS1	0.538123	4.81659e-41	postive
MMP2	LAMC1-AS1	0.54393	4.58679e-42	postive
SERPINH1	LAMC1-AS1	0.621734	6.68648e-58	postive
TNC	LAMC1-AS1	0.504042	1.96666e-35	postive
BMP1	LAMC1-AS1	0.564935	6.25147e-46	postive
CALD1	LAMC1-AS1	0.565164	5.65154e-46	postive
ITGA5	LAMC1-AS1	0.503943	2.0372e-35	postive
PLOD2	LAMC1-AS1	0.534042	2.44724e-40	postive
ITGB1	LAMC1-AS1	0.620085	1.61275e-57	postive
P3H1	LAMC1-AS1	0.626442	5.25237e-59	postive
MMP14	LAMC1-AS1	0.504046	1.96349e-35	postive
CALU	LAMC1-AS1	0.615258	2.06219e-56	postive
PLOD3	LAMC1-AS1	0.517054	1.68305e-37	postive
TPM4	LAMC1-AS1	0.650999	4.33671e-65	postive
FLNA	LAMC1-AS1	0.524807	8.93385e-39	postive
CDH6	LAMC1-AS1	0.581125	4.18567e-49	postive
ITGB3	LAMC1-AS1	0.515304	3.23207e-37	postive
PVR	LAMC1-AS1	0.525493	6.86428e-39	postive
COLGALT1	LAMC1-AS1	0.623234	2.98761e-58	postive
GPX7	LAMC1-AS1	0.522084	2.52759e-38	postive
CALD1	AC009955.2	0.502381	3.55914e-35	postive
EMP3	AC009955.2	0.67209	8.7644e-71	postive
EFEMP2	AC009955.2	0.610863	2.02064e-55	postive
IGFBP2	AC009955.2	0.506875	7.09829e-36	postive
CDH6	AC009955.2	0.541312	1.33179e-41	postive
PDLIM4	AC009955.2	0.516882	1.79498e-37	postive
BMP1	AL031714.1	0.52737	3.32863e-39	postive
P3H1	AL031714.1	0.513366	6.62598e-37	postive
MCM7	CEP83-DT	0.511104	1.52286e-36	postive
TNFRSF11B	SLC16A1-AS1	0.517563	1.39146e-37	postive
P3H1	SLC16A1-AS1	0.59446	7.42555e-52	postive
CALU	SLC16A1-AS1	0.508422	4.05252e-36	postive
FLNA	SLC16A1-AS1	0.528825	1.89332e-39	postive
COLGALT1	SLC16A1-AS1	0.577019	2.77729e-48	postive
GPX7	SLC16A1-AS1	0.624268	1.70917e-58	postive
EDIL3	RASGRF2-AS1	0.63116	3.92684e-60	postive
MAGEE1	RASGRF2-AS1	0.503215	2.64308e-35	postive
APLP1	RASGRF2-AS1	0.757332	1.35077e-99	postive
RGS4	RASGRF2-AS1	0.550286	3.31619e-43	postive
CAP2	RASGRF2-AS1	0.508662	3.71289e-36	postive
VIM	AC104695.2	0.580885	4.67965e-49	postive
VIM	DLGAP1-AS1	0.500196	7.72754e-35	postive
MAGEE1	EMX2OS	0.540453	1.88514e-41	postive
RGS4	EMX2OS	0.541739	1.12001e-41	postive
CAP2	EMX2OS	0.520536	4.54506e-38	postive
ECM2	ELN-AS1	0.651505	3.20589e-65	postive
P3H1	AC005261.3	0.525064	8.09466e-39	postive
VCAN	AC068643.1	0.509194	3.05944e-36	postive
DST	AC090607.1	0.504739	1.5318e-35	postive
BMP1	AC108488.1	0.542671	7.66742e-42	postive
P3H1	AC108488.1	0.526134	5.36409e-39	postive
PLOD3	AC108488.1	0.534224	2.2777e-40	postive
COLGALT1	AC108488.1	0.601995	1.81413e-53	postive
THY1	AP001178.3	0.508004	4.71641e-36	postive
MAGEE1	AP001178.3	0.657724	7.43509e-67	postive
BASP1	AP001178.3	0.517505	1.42159e-37	postive
RGS4	AP001178.3	0.661595	6.82614e-68	postive
CAP2	AP001178.3	0.717868	6.28208e-85	postive
ENO2	AP001178.3	0.580669	5.17094e-49	postive
P3H1	AL355385.1	0.545866	2.07329e-42	postive
MYLK	AP005329.2	0.501427	4.99647e-35	postive
BMP1	AC010973.2	0.507416	5.83504e-36	postive
P3H1	AC010973.2	0.560142	5.03866e-45	postive
COLGALT1	AC010973.2	0.517206	1.59008e-37	postive
EDIL3	PACRG-AS1	0.628507	1.69747e-59	postive
GREM1	PACRG-AS1	0.699593	5.85559e-79	postive
APLP1	PACRG-AS1	0.807789	4.64449e-123	postive
TGFB1	LINC01160	0.53458	1.97812e-40	postive
MCM7	DDX11-AS1	0.656688	1.40089e-66	postive
THY1	AC018358.1	0.680425	3.63066e-73	postive
MAGEE1	AC018358.1	0.876073	4.44893e-169	postive
BASP1	AC018358.1	0.710099	2.46961e-82	postive
RGS4	AC018358.1	0.913731	2.83812e-208	postive
CAP2	AC018358.1	0.832357	3.53881e-137	postive
ENO2	AC018358.1	0.812676	1.06223e-125	postive
PLOD2	AC107021.2	0.657023	1.14155e-66	postive
DST	AF131215.5	0.516774	1.86854e-37	postive
ECM2	AL121899.1	0.711793	6.82628e-83	postive
CDH6	AC021242.3	0.533028	3.65289e-40	postive
MAGEE1	MIR193BHG	0.592893	1.58766e-51	postive
BASP1	MIR193BHG	0.521154	3.59701e-38	postive
RGS4	MIR193BHG	0.546253	1.76738e-42	postive
CAP2	MIR193BHG	0.508385	4.10631e-36	postive
ENO2	MIR193BHG	0.507592	5.47597e-36	postive
EDIL3	AC018647.1	0.619868	1.81023e-57	postive
GREM1	AC018647.1	0.610212	2.82509e-55	postive
APLP1	AC018647.1	0.748954	2.97088e-96	postive
COL5A2	AC093673.1	0.510113	2.18864e-36	postive
COL4A1	AC093673.1	0.526726	4.26997e-39	postive
COL4A2	AC093673.1	0.542775	7.34849e-42	postive
IGFBP3	AC093673.1	0.526052	5.53651e-39	postive
LAMC1	AC093673.1	0.586244	3.80838e-50	postive
SERPINH1	AC093673.1	0.602946	1.12738e-53	postive
TNC	AC093673.1	0.520442	4.70876e-38	postive
VIM	AC093673.1	0.595973	3.55135e-52	postive
CALD1	AC093673.1	0.565559	4.75077e-46	postive
EMP3	AC093673.1	0.632749	1.62365e-60	postive
GADD45A	AC093673.1	0.542631	7.79177e-42	postive
EFEMP2	AC093673.1	0.572479	2.18174e-47	postive
GPC1	AC093673.1	0.513092	7.33161e-37	postive
IGFBP2	AC093673.1	0.599403	6.57662e-53	postive
P3H1	AC093673.1	0.556902	2.02688e-44	postive
PLOD1	AC093673.1	0.523662	1.38522e-38	postive
CALU	AC093673.1	0.59751	1.67281e-52	postive
TNFRSF12A	AC093673.1	0.586155	3.97296e-50	postive
PLOD3	AC093673.1	0.672121	8.58668e-71	postive
TPM4	AC093673.1	0.571973	2.73946e-47	postive
LGALS1	AC093673.1	0.532927	3.80062e-40	postive
CDH6	AC093673.1	0.596222	3.14558e-52	postive
PPIB	AC093673.1	0.587966	1.68476e-50	postive
COLGALT1	AC093673.1	0.639225	4.19918e-62	postive
GPX7	AC093673.1	0.565938	4.02131e-46	postive
GREM1	AC079209.1	0.669553	4.49338e-70	postive
THY1	LINC01018	0.609267	4.58707e-55	postive
MAGEE1	LINC01018	0.815078	5.00516e-127	postive
BASP1	LINC01018	0.661288	8.25824e-68	postive
RGS4	LINC01018	0.817349	2.67497e-128	postive
CAP2	LINC01018	0.819935	9.05917e-130	postive
ENO2	LINC01018	0.704703	1.39542e-80	postive
THY1	LINC00460	0.630905	4.52309e-60	postive
MAGEE1	LINC00460	0.666876	2.47682e-69	postive
BASP1	LINC00460	0.586426	3.49532e-50	postive
RGS4	LINC00460	0.744633	1.3972e-94	postive
CAP2	LINC00460	0.736769	1.2696e-91	postive
ENO2	LINC00460	0.595316	4.89632e-52	postive
BMP1	CIRBP-AS1	0.631956	2.52421e-60	postive
P3H1	CIRBP-AS1	0.551601	1.912e-43	postive
COLGALT1	CIRBP-AS1	0.584196	9.98693e-50	postive
THY1	AL022313.4	0.501782	4.40346e-35	postive
VIM	AL022313.4	-0.514447	4.44234e-37	negative
BASP1	AL022313.4	0.53708	7.31296e-41	postive
TGFB1	AL022313.4	-0.552796	1.15688e-43	negative
DST	AP002490.1	0.523634	1.3999e-38	postive
DST	AL355075.2	0.543821	4.79515e-42	postive
DST	AF117829.1	0.554841	4.87317e-44	postive
COL7A1	Z84485.1	0.516588	2.00302e-37	postive
DST	CELF2-AS1	0.636653	1.81122e-61	postive
CDH2	STARD7-AS1	0.573298	1.5076e-47	postive
BMP1	STARD7-AS1	0.570376	5.60843e-47	postive
P3H1	STARD7-AS1	0.532107	5.24956e-40	postive
CALU	STARD7-AS1	0.557149	1.82345e-44	postive
PLOD3	STARD7-AS1	0.529514	1.44785e-39	postive
PPIB	STARD7-AS1	0.525599	6.59193e-39	postive
COLGALT1	STARD7-AS1	0.57414	1.03001e-47	postive
GPX7	STARD7-AS1	0.508055	4.62974e-36	postive
P3H1	AL390728.5	0.527	3.84066e-39	postive
CTHRC1	SLCO4A1-AS1	0.593287	1.31191e-51	postive
GPX7	SLCO4A1-AS1	0.51165	1.24615e-36	postive
COL5A2	AC004067.1	0.541981	1.01506e-41	postive
LAMC1	AC004067.1	0.520684	4.29701e-38	postive
SERPINH1	AC004067.1	0.619312	2.43314e-57	postive
FSTL1	AC004067.1	0.54211	9.63285e-42	postive
TNC	AC004067.1	0.50116	5.49189e-35	postive
VIM	AC004067.1	0.51286	7.98487e-37	postive
CALD1	AC004067.1	0.551685	1.84579e-43	postive
EMP3	AC004067.1	0.751699	2.46975e-97	postive
MEST	AC004067.1	0.525598	6.59248e-39	postive
EFEMP2	AC004067.1	0.699344	7.00943e-79	postive
IGFBP2	AC004067.1	0.546116	1.87056e-42	postive
MMP14	AC004067.1	0.575784	4.88002e-48	postive
PLOD3	AC004067.1	0.539086	3.27253e-41	postive
PMP22	AC004067.1	0.57548	5.60616e-48	postive
SFRP4	AC004067.1	0.501539	4.80126e-35	postive
LGALS1	AC004067.1	0.68879	1.22359e-75	postive
CDH6	AC004067.1	0.585767	4.76978e-50	postive
PDLIM4	AC004067.1	0.556027	2.94408e-44	postive
CAPG	AC004067.1	0.589997	6.3929e-51	postive
COLGALT1	AC004067.1	0.585769	4.76615e-50	postive
ECM2	HCFC1-AS1	0.503239	2.62048e-35	postive
SFRP4	LINC02587	0.643561	3.45715e-63	postive
CDH6	LINC02587	0.588735	1.16827e-50	postive
DST	AC004492.1	0.539271	3.03681e-41	postive
ECM2	C8orf34-AS1	0.694281	2.62094e-77	postive
MEST	AC080038.1	0.548159	8.0386e-43	postive
IGFBP2	AC080038.1	0.53081	8.72952e-40	postive
P3H1	AC080038.1	0.523837	1.29562e-38	postive
CDH6	AC080038.1	0.535801	1.2181e-40	postive
ECM2	ACBD3-AS1	0.72754	2.77146e-88	postive
FZD8	AC007637.1	0.551134	2.32562e-43	postive
ITGB5	CASC2	0.503585	2.31632e-35	postive
GJA1	CASC2	0.540543	1.81785e-41	postive
TGFBR3	CASC2	0.533997	2.4916e-40	postive
ECM2	CASC2	0.637245	1.29547e-61	postive
COPA	AL133297.2	0.515184	3.37871e-37	postive
NOTCH2	AL133297.2	0.593132	1.41391e-51	postive
P3H1	GHRLOS	0.511906	1.13441e-36	postive
COLGALT1	GHRLOS	0.546333	1.71001e-42	postive
SAT1	AC108134.3	0.572235	2.43535e-47	postive
IL6	AC104534.1	0.547939	8.80511e-43	postive
THY1	AC125616.1	0.629427	1.02367e-59	postive
MAGEE1	AC125616.1	0.814902	6.27413e-127	postive
BASP1	AC125616.1	0.690796	3.03428e-76	postive
RGS4	AC125616.1	0.849504	1.81239e-148	postive
CAP2	AC125616.1	0.736155	2.13828e-91	postive
ENO2	AC125616.1	0.761401	2.86947e-101	postive
DST	AL031846.2	0.538818	3.6441e-41	postive
COL5A1	AC254633.1	0.638449	6.53594e-62	postive
FBN1	AC254633.1	0.551729	1.8125e-43	postive
COL1A2	AC254633.1	0.618764	3.2549e-57	postive
FSTL1	AC254633.1	0.598192	1.19568e-52	postive
NID2	AC254633.1	0.747727	8.93839e-96	postive
LOXL1	AC254633.1	0.588418	1.35854e-50	postive
PCOLCE	AC254633.1	0.535267	1.50629e-40	postive
FBN2	AC254633.1	0.728455	1.31203e-88	postive
FZD8	AC254633.1	0.505128	1.33232e-35	postive
MXRA5	AC254633.1	0.55348	8.66819e-44	postive
FOXC2	AC254633.1	0.636918	1.5592e-61	postive
CXCL12	AC254633.1	0.513208	7.02387e-37	postive
MAGEE1	AC122707.1	0.502141	3.87652e-35	postive
ENO2	AC122707.1	0.524487	1.00991e-38	postive
FN1	HCP5	0.505755	1.06319e-35	postive
MMP14	HCP5	0.562362	1.9244e-45	postive
SAT1	HCP5	0.511588	1.27495e-36	postive
COLGALT1	HCP5	0.53609	1.08553e-40	postive
DAB2	AL133371.2	0.517679	1.33208e-37	postive
TGFB1	AL133371.2	0.584922	7.10284e-50	postive
CDH2	AC012313.5	0.53952	2.74735e-41	postive
COPA	COX10-AS1	0.542882	7.03613e-42	postive
MCM7	COX10-AS1	0.535134	1.58739e-40	postive
SPP1	USP30-AS1	0.514193	4.88014e-37	postive
SAT1	USP30-AS1	0.544963	3.00431e-42	postive
CAPG	USP30-AS1	0.504201	1.85789e-35	postive
SERPINH1	AC026401.3	0.517596	1.3742e-37	postive
BMP1	AC026401.3	0.500778	6.28914e-35	postive
IGFBP2	AC026401.3	0.58367	1.27826e-49	postive
P3H1	AC026401.3	0.674136	2.31726e-71	postive
CALU	AC026401.3	0.508731	3.62189e-36	postive
PLOD3	AC026401.3	0.634023	7.96328e-61	postive
CDH6	AC026401.3	0.536764	8.29578e-41	postive
PPIB	AC026401.3	0.597406	1.76052e-52	postive
MCM7	AC026401.3	0.613789	4.43945e-56	postive
GAS1	AC026401.3	0.50012	7.93801e-35	postive
COLGALT1	AC026401.3	0.579907	7.35726e-49	postive
GPX7	AC026401.3	0.725016	2.14943e-87	postive
THY1	AC092171.2	0.561149	3.25875e-45	postive
MAGEE1	AC092171.2	0.568891	1.08755e-46	postive
BASP1	AC092171.2	0.521683	2.94291e-38	postive
RGS4	AC092171.2	0.571402	3.5403e-47	postive
CAP2	AC092171.2	0.652239	2.06599e-65	postive
ENO2	AC092171.2	0.513373	6.60817e-37	postive
MATN3	D21S2088E	0.582396	2.31788e-49	postive
P3H1	AC005041.3	0.530254	1.08483e-39	postive
COLGALT1	AC005041.3	0.501697	4.5395e-35	postive
P3H1	AL450998.2	0.514855	3.81729e-37	postive
COLGALT1	AL450998.2	0.516747	1.88782e-37	postive
POSTN	THCAT158	0.532277	4.90973e-40	postive
ITGB3	THCAT158	0.863502	8.75117e-159	postive
FSTL1	LINC02166	0.500521	6.88838e-35	postive
TNFRSF11B	LINC02166	0.546727	1.45391e-42	postive
ECM2	LINC02166	0.810468	1.69337e-124	postive
COL7A1	AC005785.1	0.526296	5.03966e-39	postive
P3H1	DM1-AS	0.510452	1.93353e-36	postive
SLIT2	AL117190.1	0.509057	3.21637e-36	postive
THY1	DPP10-AS1	0.545324	2.59098e-42	postive
MAGEE1	DPP10-AS1	0.617478	6.42277e-57	postive
BASP1	DPP10-AS1	0.581856	2.9801e-49	postive
RGS4	DPP10-AS1	0.59692	2.23488e-52	postive
CAP2	DPP10-AS1	0.584642	8.10143e-50	postive
ENO2	DPP10-AS1	0.608907	5.51525e-55	postive
DST	AL157392.3	0.650614	5.45642e-65	postive
DST	ALOX12-AS1	0.530265	1.08016e-39	postive
MATN3	AC093278.2	0.642509	6.3599e-63	postive
THY1	AC104072.1	0.626605	4.80549e-59	postive
MAGEE1	AC104072.1	0.794699	2.41017e-116	postive
BASP1	AC104072.1	0.646714	5.48562e-64	postive
RGS4	AC104072.1	0.801209	1.27366e-119	postive
CAP2	AC104072.1	0.813212	5.39502e-126	postive
ENO2	AC104072.1	0.685629	1.07569e-74	postive
THY1	LINC01785	0.511604	1.26774e-36	postive
MAGEE1	LINC01785	0.694851	1.75079e-77	postive
BASP1	LINC01785	0.548625	6.6248e-43	postive
RGS4	LINC01785	0.754166	2.56761e-98	postive
CAP2	LINC01785	0.634272	6.92746e-61	postive
ENO2	LINC01785	0.65406	6.90299e-66	postive
MAGEE1	AC092718.4	0.521099	3.67221e-38	postive
CAP2	AC092718.4	0.513701	5.85484e-37	postive
ECM2	FOXP4-AS1	0.558866	8.73434e-45	postive
EDIL3	LINC00320	0.695914	8.22277e-78	postive
APLP1	LINC00320	0.593665	1.09231e-51	postive
COLGALT1	AC010618.3	0.558421	1.05736e-44	postive
APLP1	AC135507.1	0.581255	3.94025e-49	postive
TNFRSF11B	AF064860.2	0.535889	1.17621e-40	postive
THY1	LINC01476	0.615732	1.60886e-56	postive
MAGEE1	LINC01476	0.786317	2.69376e-112	postive
BASP1	LINC01476	0.630756	4.91389e-60	postive
RGS4	LINC01476	0.824538	1.90679e-132	postive
CAP2	LINC01476	0.803224	1.16444e-120	postive
ENO2	LINC01476	0.692321	1.04352e-76	postive
DST	AC009118.1	0.52843	2.20762e-39	postive
EDIL3	HAGLR	0.628625	1.59134e-59	postive
APLP1	HAGLR	0.537933	5.19836e-41	postive
DST	AC026471.1	0.530333	1.05196e-39	postive
THY1	MIR137HG	0.559764	5.93102e-45	postive
MAGEE1	MIR137HG	0.643739	3.11705e-63	postive
BASP1	MIR137HG	0.623792	2.21103e-58	postive
RGS4	MIR137HG	0.619888	1.79176e-57	postive
CAP2	MIR137HG	0.647438	3.58296e-64	postive
ENO2	MIR137HG	0.522637	2.04777e-38	postive
COL7A1	RFPL3S	0.558945	8.4401e-45	postive
BMP1	AC022150.2	0.596398	2.88487e-52	postive
P3H1	AC022150.2	0.627076	3.71679e-59	postive
COLGALT1	AC022150.2	0.566916	2.61209e-46	postive
GPX7	AC022150.2	0.535461	1.39435e-40	postive
CALD1	AC131097.3	0.517598	1.37294e-37	postive
EMP3	AC131097.3	0.608776	5.89703e-55	postive
MEST	AC131097.3	0.506898	7.03895e-36	postive
EFEMP2	AC131097.3	0.593019	1.49343e-51	postive
CDH6	AC131097.3	0.540764	1.66277e-41	postive
PDLIM4	AC131097.3	0.534582	1.97634e-40	postive
CAPG	AC131097.3	0.504023	1.97979e-35	postive
DAB2	AC110995.1	0.623281	2.91268e-58	postive
FUCA1	AC110995.1	0.563026	1.4411e-45	postive
TGFB1	AC110995.1	0.53478	1.82747e-40	postive
MCM7	AL031985.3	0.516273	2.25319e-37	postive
GPX7	AL031985.3	0.501138	5.53487e-35	postive
MAGEE1	LINC00943	0.50838	4.11381e-36	postive
THY1	PRKAG2-AS1	0.721362	4.00242e-86	postive
MAGEE1	PRKAG2-AS1	0.810642	1.36351e-124	postive
BASP1	PRKAG2-AS1	0.702228	8.61142e-80	postive
RGS4	PRKAG2-AS1	0.804093	4.11363e-121	postive
CAP2	PRKAG2-AS1	0.75065	6.41553e-97	postive
ENO2	PRKAG2-AS1	0.772982	3.21764e-106	postive
ECM2	ERICH6-AS1	0.771036	2.29029e-105	postive
THY1	AC010857.1	0.635746	3.02348e-61	postive
MAGEE1	AC010857.1	0.823107	1.31974e-131	postive
BASP1	AC010857.1	0.66304	2.77329e-68	postive
RGS4	AC010857.1	0.828681	6.35407e-135	postive
CAP2	AC010857.1	0.751167	4.00801e-97	postive
ENO2	AC010857.1	0.786345	2.61089e-112	postive
COL3A1	CYTOR	0.613702	4.64465e-56	postive
COL5A2	CYTOR	0.741719	1.79401e-93	postive
COL1A1	CYTOR	0.661259	8.4076e-68	postive
COL6A3	CYTOR	0.603618	8.04872e-54	postive
SERPINE1	CYTOR	0.60578	2.70721e-54	postive
COL4A1	CYTOR	0.775868	1.69057e-107	postive
COL4A2	CYTOR	0.736027	2.38386e-91	postive
IGFBP3	CYTOR	0.537397	6.44228e-41	postive
LUM	CYTOR	0.683172	5.7197e-74	postive
LAMC1	CYTOR	0.748528	4.35786e-96	postive
LOX	CYTOR	0.609363	4.36609e-55	postive
TAGLN	CYTOR	0.544715	3.32573e-42	postive
MMP2	CYTOR	0.596783	2.38997e-52	postive
THBS1	CYTOR	0.515804	2.68269e-37	postive
FAP	CYTOR	0.507687	5.29016e-36	postive
BGN	CYTOR	0.579743	7.93892e-49	postive
SERPINH1	CYTOR	0.735539	3.6049e-91	postive
LOXL1	CYTOR	0.51652	2.05449e-37	postive
COL12A1	CYTOR	0.526169	5.29202e-39	postive
TIMP1	CYTOR	0.822006	5.78657e-131	postive
CALD1	CYTOR	0.664827	9.04182e-69	postive
FBLN1	CYTOR	0.528118	2.49151e-39	postive
LAMA2	CYTOR	0.603472	8.66304e-54	postive
INHBA	CYTOR	0.502346	3.60327e-35	postive
EMP3	CYTOR	0.624248	1.72823e-58	postive
ITGA5	CYTOR	0.687404	3.18494e-75	postive
PLOD2	CYTOR	0.513528	6.24163e-37	postive
ITGB1	CYTOR	0.583998	1.09613e-49	postive
ACTA2	CYTOR	0.573941	1.12733e-47	postive
EFEMP2	CYTOR	0.645029	1.47099e-63	postive
PMEPA1	CYTOR	0.582123	2.63174e-49	postive
IGFBP2	CYTOR	0.743808	2.88902e-94	postive
ANPEP	CYTOR	0.59977	5.48341e-53	postive
P3H1	CYTOR	0.623323	2.84655e-58	postive
MMP14	CYTOR	0.53073	9.00536e-40	postive
PLOD1	CYTOR	0.515553	2.94586e-37	postive
CALU	CYTOR	0.60504	3.93439e-54	postive
TNFRSF12A	CYTOR	0.61818	4.43324e-57	postive
PLAUR	CYTOR	0.625156	1.05712e-58	postive
PLOD3	CYTOR	0.598296	1.13597e-52	postive
FBLN2	CYTOR	0.552292	1.43055e-43	postive
PTX3	CYTOR	0.630554	5.49463e-60	postive
TPM4	CYTOR	0.73031	2.85196e-89	postive
DCN	CYTOR	0.568908	1.07941e-46	postive
IGFBP4	CYTOR	0.618926	2.98607e-57	postive
FLNA	CYTOR	0.503927	2.04897e-35	postive
LGALS1	CYTOR	0.62513	1.07198e-58	postive
CDH6	CYTOR	0.614748	2.6924e-56	postive
SAT1	CYTOR	0.538941	3.46804e-41	postive
PPIB	CYTOR	0.589086	9.88163e-51	postive
ITGB3	CYTOR	0.575117	6.61313e-48	postive
CTHRC1	CYTOR	0.632423	1.94621e-60	postive
CXCL6	CYTOR	0.501765	4.43074e-35	postive
ADAM12	CYTOR	0.737017	1.02818e-91	postive
PVR	CYTOR	0.607331	1.2323e-54	postive
PDGFRB	CYTOR	0.547109	1.24158e-42	postive
COLGALT1	CYTOR	0.578607	1.34023e-48	postive
DST	AC122129.1	0.686146	7.55282e-75	postive
THY1	AC134312.3	0.653103	1.22888e-65	postive
MAGEE1	AC134312.3	0.823623	6.58651e-132	postive
BASP1	AC134312.3	0.688783	1.22957e-75	postive
RGS4	AC134312.3	0.830864	2.95698e-136	postive
CAP2	AC134312.3	0.788056	4.03346e-113	postive
ENO2	AC134312.3	0.694803	1.81105e-77	postive
TGFB1	AC004687.1	0.526285	5.06066e-39	postive
VCAM1	WARS2-IT1	0.565036	5.9795e-46	postive
SERPINE1	AL133330.1	0.57238	2.28144e-47	postive
TNC	AL133330.1	0.553338	9.20659e-44	postive
VIM	AL133330.1	0.586195	3.89739e-50	postive
FSTL3	AL133330.1	0.553584	8.29741e-44	postive
INHBA	AL133330.1	0.514966	3.66377e-37	postive
GADD45A	AL133330.1	0.526884	4.01667e-39	postive
CD44	AL133330.1	0.724857	2.44316e-87	postive
GLIPR1	AL133330.1	0.544274	3.98495e-42	postive
TNFRSF12A	AL133330.1	0.53487	1.76336e-40	postive
PLAUR	AL133330.1	0.574383	9.22875e-48	postive
TPM4	AL133330.1	0.512073	1.06691e-36	postive
FLNA	AL133330.1	0.527392	3.30058e-39	postive
ADAM12	AL133330.1	0.510037	2.2503e-36	postive
COLGALT1	AL133330.1	0.512866	7.96667e-37	postive
COL6A2	MEG3	0.603809	7.31276e-54	postive
SLIT2	MEG3	0.608257	7.68883e-55	postive
EDIL3	AC097381.3	0.689764	6.22527e-76	postive
APLP1	AC097381.3	0.793743	7.13242e-116	postive
PMP22	AC097381.3	0.556286	2.63572e-44	postive
TNC	TGFB2-AS1	0.535317	1.47642e-40	postive
VIM	TGFB2-AS1	0.536321	9.90059e-41	postive
VCAM1	TGFB2-AS1	0.569639	7.79263e-47	postive
CD44	TGFB2-AS1	0.512567	8.89652e-37	postive
PTHLH	TGFB2-AS1	0.575108	6.6378e-48	postive
THY1	LINC02298	0.581549	3.43715e-49	postive
MAGEE1	LINC02298	0.663566	1.99598e-68	postive
BASP1	LINC02298	0.609063	5.09238e-55	postive
RGS4	LINC02298	0.632155	2.25981e-60	postive
CAP2	LINC02298	0.554223	6.3312e-44	postive
ENO2	LINC02298	0.64499	1.50526e-63	postive
FERMT2	FGD5-AS1	0.503895	2.0728e-35	postive
DST	FGD5-AS1	0.527498	3.16838e-39	postive
COPA	FGD5-AS1	0.550574	2.94046e-43	postive
THY1	AC021683.1	0.69273	7.82958e-77	postive
MAGEE1	AC021683.1	0.749709	1.50311e-96	postive
BASP1	AC021683.1	0.626924	4.03863e-59	postive
RGS4	AC021683.1	0.738138	3.94714e-92	postive
CAP2	AC021683.1	0.716566	1.73337e-84	postive
ENO2	AC021683.1	0.653834	7.91202e-66	postive
ABI3BP	AC022364.1	0.519891	5.79799e-38	postive
SFRP4	AC036108.3	0.50354	2.35333e-35	postive
NNMT	LINC00601	0.509893	2.37116e-36	postive
TNC	LINC00601	0.574903	7.28588e-48	postive
FBLN5	LINC00601	0.526304	5.02514e-39	postive
EMP3	LINC00601	0.589779	7.0975e-51	postive
TNFRSF11B	LINC00601	0.607254	1.28155e-54	postive
EFEMP2	LINC00601	0.529679	1.35754e-39	postive
COL8A2	LINC00601	0.549121	5.39061e-43	postive
CD44	LINC00601	0.545491	2.41833e-42	postive
TNFRSF12A	LINC00601	0.527682	2.94975e-39	postive
MYLK	LINC00601	0.514834	3.84772e-37	postive
ECM2	LINC00601	0.539141	3.19968e-41	postive
FAS	LINC00601	0.683285	5.29549e-74	postive
NOTCH2	AL390195.2	0.540061	2.20912e-41	postive
TNFRSF11B	AL441992.1	0.527715	2.91239e-39	postive
EFEMP2	AL441992.1	0.539333	2.96179e-41	postive
DST	AC015982.1	0.507124	6.48647e-36	postive
SERPINH1	AC008972.2	0.500507	6.9223e-35	postive
MMP14	AC008972.2	0.51832	1.04749e-37	postive
THY1	AL138955.1	0.624937	1.19007e-58	postive
MAGEE1	AL138955.1	0.723967	4.99822e-87	postive
BASP1	AL138955.1	0.620627	1.20863e-57	postive
RGS4	AL138955.1	0.67723	3.03775e-72	postive
CAP2	AL138955.1	0.578773	1.24142e-48	postive
ENO2	AL138955.1	0.684848	1.83241e-74	postive
APLP1	ADARB2-AS1	0.517919	1.21734e-37	postive
THY1	AC026790.1	0.569015	1.02907e-46	postive
MAGEE1	AC026790.1	0.702479	7.16512e-80	postive
BASP1	AC026790.1	0.650206	6.96053e-65	postive
RGS4	AC026790.1	0.680075	4.58884e-73	postive
CAP2	AC026790.1	0.563742	1.05426e-45	postive
ENO2	AC026790.1	0.642639	5.89814e-63	postive
DST	AC084018.2	0.501423	5.00291e-35	postive
FBN2	AC106820.4	0.525252	7.53085e-39	postive
NOTCH2	AC098484.1	0.579535	8.74006e-49	postive
MAGEE1	AL662844.4	0.546747	1.44188e-42	postive
ENO2	AL662844.4	0.556535	2.36996e-44	postive
THY1	LINC00507	0.642237	7.44361e-63	postive
MAGEE1	LINC00507	0.804269	3.33171e-121	postive
BASP1	LINC00507	0.656391	1.67891e-66	postive
RGS4	LINC00507	0.894195	4.44423e-186	postive
CAP2	LINC00507	0.779789	2.87272e-109	postive
ENO2	LINC00507	0.74126	2.67394e-93	postive
THY1	DLGAP1-AS4	0.689593	7.01132e-76	postive
MAGEE1	DLGAP1-AS4	0.885644	1.06617e-177	postive
BASP1	DLGAP1-AS4	0.736661	1.39125e-91	postive
RGS4	DLGAP1-AS4	0.944024	5.45492e-256	postive
CAP2	DLGAP1-AS4	0.85241	1.60412e-150	postive
ENO2	DLGAP1-AS4	0.812106	2.17806e-125	postive
COL7A1	AC087741.1	0.571463	3.4448e-47	postive
FSTL1	AC007098.1	0.550964	2.49721e-43	postive
MEST	AC007098.1	0.541066	1.47107e-41	postive
EDIL3	LINC01877	0.705058	1.07296e-80	postive
APLP1	LINC01877	0.742562	8.6033e-94	postive
THY1	RFPL1S	0.734752	7.00648e-91	postive
MAGEE1	RFPL1S	0.888028	5.76557e-180	postive
BASP1	RFPL1S	0.791272	1.14741e-114	postive
RGS4	RFPL1S	0.862613	4.2738e-158	postive
CAP2	RFPL1S	0.808162	2.93974e-123	postive
ENO2	RFPL1S	0.801812	6.24781e-120	postive
MAGEE1	AC118755.1	0.603471	8.66753e-54	postive
BASP1	AC118755.1	0.564684	6.97935e-46	postive
RGS4	AC118755.1	0.569982	6.68733e-47	postive
CAP2	AC118755.1	0.502374	3.56752e-35	postive
ENO2	AC118755.1	0.580746	4.99044e-49	postive
LRP1	CHL1-AS1	0.535642	1.29753e-40	postive
BMP1	AP002026.1	0.505926	9.99568e-36	postive
EDIL3	LINC01978	0.612925	6.95754e-56	postive
GREM1	LINC01978	0.519738	6.14436e-38	postive
APLP1	LINC01978	0.787917	4.69589e-113	postive
SERPINH1	AL049871.1	0.504825	1.48534e-35	postive
IGFBP2	AL049871.1	0.541595	1.18752e-41	postive
CDH6	AL049871.1	0.599499	6.27239e-53	postive
COLGALT1	AL049871.1	0.511183	1.47906e-36	postive
THY1	AL021395.1	0.707954	1.24118e-81	postive
MAGEE1	AL021395.1	0.912845	3.71911e-207	postive
BASP1	AL021395.1	0.774469	7.08692e-107	postive
RGS4	AL021395.1	0.92154	1.14369e-218	postive
CAP2	AL021395.1	0.854429	5.65947e-152	postive
ENO2	AL021395.1	0.831923	6.56996e-137	postive
MAGEE1	LINC02600	0.59967	5.76269e-53	postive
BASP1	LINC02600	0.537217	6.92326e-41	postive
RGS4	LINC02600	0.579804	7.71741e-49	postive
CAP2	LINC02600	0.569835	7.14221e-47	postive
ENO2	LINC02600	0.501138	5.53575e-35	postive
DST	RAP2C-AS1	0.54457	3.52957e-42	postive
COPA	RAP2C-AS1	0.531192	7.51651e-40	postive
DST	AC010834.3	0.667105	2.14136e-69	postive
COPA	AC010834.3	0.53441	2.11548e-40	postive
NOTCH2	AC010834.3	0.517653	1.34501e-37	postive
MCM7	AC022211.3	0.50558	1.13226e-35	postive
TGFB1	AL731567.1	0.510776	1.71738e-36	postive
SAT1	AL731567.1	0.524686	9.35748e-39	postive
COL7A1	AL117379.1	0.503526	2.36568e-35	postive
NTM	SNAP25-AS1	0.524492	1.00809e-38	postive
VIM	AC007344.1	0.604485	5.20595e-54	postive
CD44	AC007344.1	0.5099	2.3656e-36	postive
TPM4	AC007344.1	0.501308	5.21102e-35	postive
FLNA	AC007344.1	0.607078	1.40165e-54	postive
THY1	CFAP58-DT	0.516495	2.07377e-37	postive
MAGEE1	CFAP58-DT	0.686613	5.48457e-75	postive
BASP1	CFAP58-DT	0.580776	4.92185e-49	postive
RGS4	CFAP58-DT	0.69274	7.77671e-77	postive
CAP2	CFAP58-DT	0.648103	2.42015e-64	postive
ENO2	CFAP58-DT	0.590003	6.37705e-51	postive
SERPINE1	MIR222HG	0.547928	8.84741e-43	postive
TAGLN	MIR222HG	0.562641	1.70473e-45	postive
THBS1	MIR222HG	0.578798	1.22734e-48	postive
TIMP1	MIR222HG	0.529519	1.44529e-39	postive
CCN1	MIR222HG	0.614356	3.30479e-56	postive
ITGA5	MIR222HG	0.551632	1.88744e-43	postive
CXCL1	MIR222HG	0.534591	1.96958e-40	postive
CXCL8	MIR222HG	0.588755	1.15735e-50	postive
PLAUR	MIR222HG	0.584161	1.01527e-49	postive
IL6	MIR222HG	0.503489	2.39644e-35	postive
SAT1	MIR222HG	0.546331	1.71149e-42	postive
TNFAIP3	MIR222HG	0.551722	1.81773e-43	postive
ADAM12	MIR222HG	0.561741	2.52068e-45	postive
SDC4	AL121894.2	0.567588	1.94019e-46	postive
EDIL3	LINC00940	0.65928	2.8603e-67	postive
APLP1	LINC00940	0.716217	2.27268e-84	postive
ECM2	AL606760.1	0.532618	4.29333e-40	postive
EMP3	AL139300.2	0.535439	1.40664e-40	postive
DAB2	AL161785.1	0.540045	2.22358e-41	postive
FUCA1	AL161785.1	0.501579	4.73377e-35	postive
TGFB1	AL161785.1	0.712358	4.43557e-83	postive
CAPG	AL161785.1	0.568601	1.23746e-46	postive
WIPF1	AL161785.1	0.509264	2.98233e-36	postive
THY1	AL049836.1	0.516995	1.72054e-37	postive
MAGEE1	AL049836.1	0.576461	3.58333e-48	postive
RGS4	AL049836.1	0.543576	5.30066e-42	postive
ENO2	AL049836.1	0.506406	8.40688e-36	postive
CDH2	UBL7-AS1	0.562147	2.11294e-45	postive
SGCB	UBL7-AS1	0.509555	2.683e-36	postive
CALU	UBL7-AS1	0.521617	3.01811e-38	postive
COPA	UBL7-AS1	0.548398	7.28006e-43	postive
MCM7	UBL7-AS1	0.600251	4.32005e-53	postive
GPX7	UBL7-AS1	0.556604	2.30121e-44	postive
COL16A1	SNHG18	0.522636	2.04874e-38	postive
EMP3	SNHG18	0.704932	1.17756e-80	postive
EFEMP2	SNHG18	0.670272	2.83258e-70	postive
LGALS1	SNHG18	0.566506	3.13021e-46	postive
PDLIM4	SNHG18	0.603181	1.00238e-53	postive
CAPG	SNHG18	0.535538	1.35214e-40	postive
DST	AC010761.3	0.537446	6.31811e-41	postive
VCAM1	NFIA-AS2	0.505173	1.31063e-35	postive
DST	AC010285.1	0.546011	1.95269e-42	postive
EMP3	AC093726.1	0.616639	9.99407e-57	postive
COL5A3	AC093726.1	0.536342	9.81719e-41	postive
EFEMP2	AC093726.1	0.598801	8.85601e-53	postive
PMP22	AC093726.1	0.60667	1.72459e-54	postive
SFRP4	AC093726.1	0.543802	4.83359e-42	postive
PDLIM4	AC093726.1	0.580479	5.64773e-49	postive
CAPG	AC093726.1	0.537918	5.22892e-41	postive
BMP1	AC144548.1	0.507153	6.41952e-36	postive
COL7A1	AP001029.1	0.518014	1.17473e-37	postive
GREM1	AL078590.2	0.613394	5.4534e-56	postive
APLP1	AL078590.2	0.590009	6.35587e-51	postive
PMP22	AL078590.2	0.51337	6.61572e-37	postive
EDIL3	LINC01608	0.763266	4.78821e-102	postive
APLP1	LINC01608	0.771617	1.2773e-105	postive
PMP22	LINC01608	0.528009	2.59895e-39	postive
COL7A1	AC004148.1	0.545534	2.37659e-42	postive
COLGALT1	AC010319.4	0.549099	5.43949e-43	postive
EDIL3	HPN-AS1	0.677647	2.30603e-72	postive
APLP1	HPN-AS1	0.768986	1.77206e-104	postive
PMP22	HPN-AS1	0.570596	5.08222e-47	postive
DST	SEMA6A-AS1	0.564481	7.62795e-46	postive
COL3A1	WDR86-AS1	0.674551	1.76698e-71	postive
FBN1	WDR86-AS1	0.573632	1.2966e-47	postive
COL1A1	WDR86-AS1	0.641135	1.40445e-62	postive
COL6A3	WDR86-AS1	0.714211	1.07194e-83	postive
LUM	WDR86-AS1	0.632363	2.01246e-60	postive
THBS1	WDR86-AS1	0.629008	1.28931e-59	postive
INHBA	WDR86-AS1	0.613802	4.41034e-56	postive
CXCL1	WDR86-AS1	0.583261	1.54793e-49	postive
CXCL8	WDR86-AS1	0.630744	4.94675e-60	postive
PLAUR	WDR86-AS1	0.618147	4.51213e-57	postive
FBLN2	WDR86-AS1	0.696502	5.40309e-78	postive
DCN	WDR86-AS1	0.721881	2.64987e-86	postive
IGFBP4	WDR86-AS1	0.676678	4.37374e-72	postive
CXCL6	WDR86-AS1	0.741794	1.68092e-93	postive
ADAM12	WDR86-AS1	0.521632	3.0005e-38	postive
THY1	AC004816.1	0.730139	3.28544e-89	postive
MAGEE1	AC004816.1	0.851729	4.90198e-150	postive
BASP1	AC004816.1	0.723976	4.96557e-87	postive
RGS4	AC004816.1	0.833661	5.44663e-138	postive
CAP2	AC004816.1	0.830574	4.45934e-136	postive
ENO2	AC004816.1	0.775923	1.59798e-107	postive
FUCA1	AC004921.1	0.611348	1.57317e-55	postive
CAPG	AC004921.1	0.74582	4.88923e-95	postive
TGFBR3	AC091435.2	0.502495	3.41765e-35	postive
MAGEE1	AC011374.1	0.624051	1.92251e-58	postive
BASP1	AC011374.1	0.50505	1.36995e-35	postive
RGS4	AC011374.1	0.628904	1.36501e-59	postive
CAP2	AC011374.1	0.544003	4.45128e-42	postive
ENO2	AC011374.1	0.606142	2.25418e-54	postive
MCM7	TMPO-AS1	0.664282	1.27391e-68	postive
COL7A1	AC040162.3	0.506346	8.59186e-36	postive
DST	AC008443.5	0.599002	8.01901e-53	postive
PMP22	AL118505.1	-0.520427	4.73581e-38	negative
ITGAV	FAM111A-DT	0.519469	6.79808e-38	postive
MATN2	FAM111A-DT	0.502081	3.95971e-35	postive
DST	AC024075.3	0.500389	7.21764e-35	postive
THY1	HAR1A	0.622482	4.47489e-58	postive
MAGEE1	HAR1A	0.655337	3.18719e-66	postive
BASP1	HAR1A	0.614621	2.87726e-56	postive
RGS4	HAR1A	0.592291	2.1236e-51	postive
ENO2	HAR1A	0.640162	2.45569e-62	postive
EDIL3	AL034405.1	0.710254	2.19664e-82	postive
APLP1	AL034405.1	0.763262	4.80245e-102	postive
PMP22	AL034405.1	0.556629	2.2771e-44	postive
DST	AC108449.2	0.654153	6.52747e-66	postive
COPA	AC108449.2	0.543718	5.00245e-42	postive
DPYSL3	AC108449.2	0.500987	5.83962e-35	postive
DST	AC067852.3	0.539845	2.4096e-41	postive
CADM1	AC011477.3	0.514345	4.61186e-37	postive
THY1	AL035409.1	0.549927	3.85298e-43	postive
MAGEE1	AL035409.1	0.711224	1.05289e-82	postive
BASP1	AL035409.1	0.605978	2.44919e-54	postive
RGS4	AL035409.1	0.707623	1.59046e-81	postive
CAP2	AL035409.1	0.745697	5.44944e-95	postive
ENO2	AL035409.1	0.640537	1.98068e-62	postive
CAPG	LINC01137	0.525511	6.81687e-39	postive
COL7A1	SEMA3F-AS1	0.500824	6.18629e-35	postive
COL16A1	AL139349.1	0.528503	2.14527e-39	postive
COLGALT1	AL139349.1	0.592181	2.2394e-51	postive
DST	AC108010.1	0.646882	4.96828e-64	postive
FBN2	CEBPA-DT	0.577379	2.35494e-48	postive
GJA1	LINC01232	0.537654	5.81414e-41	postive
GAS1	AC110597.1	0.519916	5.74377e-38	postive
COL3A1	LINC00924	0.635811	2.9143e-61	postive
COL5A2	LINC00924	0.503802	2.14289e-35	postive
COL1A1	LINC00924	0.638257	7.28933e-62	postive
COL6A3	LINC00924	0.663553	2.01217e-68	postive
COL4A1	LINC00924	0.513616	6.04089e-37	postive
COL4A2	LINC00924	0.503968	2.01954e-35	postive
LUM	LINC00924	0.697184	3.31708e-78	postive
TAGLN	LINC00924	0.581105	4.22493e-49	postive
THBS1	LINC00924	0.628154	2.05999e-59	postive
CALD1	LINC00924	0.531014	8.06032e-40	postive
FBLN1	LINC00924	0.50209	3.94756e-35	postive
INHBA	LINC00924	0.544461	3.69113e-42	postive
ITGA5	LINC00924	0.535203	1.545e-40	postive
CXCL1	LINC00924	0.564656	7.0648e-46	postive
ACTA2	LINC00924	0.549181	5.25687e-43	postive
CXCL8	LINC00924	0.606859	1.5668e-54	postive
ANPEP	LINC00924	0.57763	2.09942e-48	postive
PLAUR	LINC00924	0.612589	8.28195e-56	postive
FBLN2	LINC00924	0.651541	3.1377e-65	postive
TPM4	LINC00924	0.541943	1.0308e-41	postive
DCN	LINC00924	0.716837	1.4041e-84	postive
IGFBP4	LINC00924	0.708872	6.23026e-82	postive
TGM2	LINC00924	0.504843	1.47551e-35	postive
CXCL6	LINC00924	0.632613	1.75144e-60	postive
TNFAIP3	LINC00924	0.511333	1.4e-36	postive
ADAM12	LINC00924	0.575581	5.35344e-48	postive
PDGFRB	LINC00924	0.592825	1.64028e-51	postive
PMP22	MIR9-3HG	-0.513835	5.57153e-37	negative
THY1	ATP2B1-AS1	0.647875	2.76854e-64	postive
MAGEE1	ATP2B1-AS1	0.801818	6.20303e-120	postive
BASP1	ATP2B1-AS1	0.686402	6.33746e-75	postive
RGS4	ATP2B1-AS1	0.809058	9.74219e-124	postive
CAP2	ATP2B1-AS1	0.819096	2.73166e-129	postive
ENO2	ATP2B1-AS1	0.671921	9.77817e-71	postive
MAGEE1	AC124303.1	0.64915	1.30261e-64	postive
BASP1	AC124303.1	0.517694	1.32454e-37	postive
RGS4	AC124303.1	0.580249	6.28206e-49	postive
CAP2	AC124303.1	0.535345	1.46001e-40	postive
ENO2	AC124303.1	0.576143	4.14367e-48	postive
BMP1	ASB16-AS1	0.511747	1.20279e-36	postive
MCM7	ASB16-AS1	0.503895	2.07306e-35	postive
MCM7	MYCNOS	0.533986	2.50266e-40	postive
JUN	AC104695.3	0.535279	1.49859e-40	postive
SAT1	LINC01506	0.537771	5.54719e-41	postive
VIM	AC138207.5	0.57128	3.74017e-47	postive
DAB2	AC138207.5	0.541033	1.49124e-41	postive
FUCA1	AC138207.5	0.560793	3.80247e-45	postive
TGFB1	AC138207.5	0.677793	2.09303e-72	postive
SAT1	AC138207.5	0.567351	2.15443e-46	postive
CAPG	AC138207.5	0.641346	1.24389e-62	postive
COLGALT1	AC138207.5	0.519873	5.83835e-38	postive
PMP22	LINC01285	0.582263	2.46538e-49	postive
MCM7	AC026333.4	0.570088	6.37943e-47	postive
COL3A1	FOXCUT	0.837836	1.21661e-140	postive
COL5A2	FOXCUT	0.600083	4.69557e-53	postive
COL5A1	FOXCUT	0.739768	9.72823e-93	postive
FBN1	FOXCUT	0.797983	5.54951e-118	postive
COL1A1	FOXCUT	0.778896	7.32441e-109	postive
COL6A3	FOXCUT	0.76261	9.00074e-102	postive
COL1A2	FOXCUT	0.811492	4.70895e-125	postive
COL4A2	FOXCUT	0.518297	1.05667e-37	postive
LUM	FOXCUT	0.75314	6.60364e-98	postive
LOX	FOXCUT	0.551172	2.28882e-43	postive
TAGLN	FOXCUT	0.616076	1.34346e-56	postive
TPM1	FOXCUT	0.616727	9.54235e-57	postive
COL11A1	FOXCUT	0.503545	2.34955e-35	postive
THBS1	FOXCUT	0.73982	9.30219e-93	postive
FAP	FOXCUT	0.591862	2.6117e-51	postive
SERPINH1	FOXCUT	0.527936	2.67354e-39	postive
FSTL1	FOXCUT	0.670504	2.43857e-70	postive
NID2	FOXCUT	0.578863	1.1914e-48	postive
LOXL1	FOXCUT	0.574242	9.83675e-48	postive
COL12A1	FOXCUT	0.662741	3.34256e-68	postive
TIMP1	FOXCUT	0.507009	6.76293e-36	postive
FBLN1	FOXCUT	0.66621	3.77814e-69	postive
INHBA	FOXCUT	0.623832	2.16407e-58	postive
ITGA5	FOXCUT	0.538817	3.6462e-41	postive
CXCL1	FOXCUT	0.669279	5.35533e-70	postive
PCOLCE	FOXCUT	0.685155	1.48708e-74	postive
ACTA2	FOXCUT	0.545431	2.47923e-42	postive
FUCA1	FOXCUT	0.513991	5.2579e-37	postive
CXCL8	FOXCUT	0.698215	1.58266e-78	postive
ANPEP	FOXCUT	0.53715	7.11141e-41	postive
VEGFC	FOXCUT	0.527762	2.85995e-39	postive
PLAUR	FOXCUT	0.709943	2.77934e-82	postive
IL6	FOXCUT	0.571827	2.92573e-47	postive
FBLN2	FOXCUT	0.7924	3.24351e-115	postive
PTX3	FOXCUT	0.612913	6.99973e-56	postive
TPM4	FOXCUT	0.592008	2.43371e-51	postive
DCN	FOXCUT	0.743022	5.75406e-94	postive
IGFBP4	FOXCUT	0.758724	3.65089e-100	postive
AREG	FOXCUT	0.516329	2.20669e-37	postive
CXCL6	FOXCUT	0.723523	7.13711e-87	postive
TNFAIP3	FOXCUT	0.558162	1.18182e-44	postive
FOXC2	FOXCUT	0.801507	8.95857e-120	postive
ADAM12	FOXCUT	0.669597	4.36726e-70	postive
CXCL12	FOXCUT	0.587685	1.92538e-50	postive
THY1	AP003721.1	0.585633	5.08188e-50	postive
MAGEE1	AP003721.1	0.729045	8.08306e-89	postive
BASP1	AP003721.1	0.573777	1.21395e-47	postive
RGS4	AP003721.1	0.77317	2.66036e-106	postive
CAP2	AP003721.1	0.802405	3.0889e-120	postive
ENO2	AP003721.1	0.61434	3.33174e-56	postive
MAGEE1	LINC02389	0.500153	7.84599e-35	postive
RGS4	LINC02389	0.504191	1.86464e-35	postive
THY1	AL353746.1	0.596873	2.28675e-52	postive
MAGEE1	AL353746.1	0.764435	1.54421e-102	postive
BASP1	AL353746.1	0.615966	1.42344e-56	postive
RGS4	AL353746.1	0.798972	1.75837e-118	postive
CAP2	AL353746.1	0.774544	6.5698e-107	postive
ENO2	AL353746.1	0.695885	8.39133e-78	postive
MCM7	AC026740.1	0.540184	2.10164e-41	postive
EMP3	BX537318.1	0.563653	1.09585e-45	postive
EFEMP2	BX537318.1	0.50218	3.82278e-35	postive
LGALS1	BX537318.1	0.529308	1.56868e-39	postive
CAPG	BX537318.1	0.552723	1.19316e-43	postive
COL5A1	AC090587.1	0.504033	1.97263e-35	postive
NID2	AC090587.1	0.580507	5.57436e-49	postive
FBN2	AC090587.1	0.608098	8.34011e-55	postive
FOXC2	AC090587.1	0.519102	7.8057e-38	postive
DST	AP002340.1	0.503474	2.4095e-35	postive
LAMC1	AC078942.1	0.502502	3.40895e-35	postive
FLNA	AL596325.2	0.51029	2.05131e-36	postive
COLGALT1	AL596325.2	0.51536	3.16527e-37	postive
SGCB	CTBP1-DT	0.513236	6.95073e-37	postive
COPA	CTBP1-DT	0.537459	6.28399e-41	postive
VIM	AC005696.4	-0.50692	6.98222e-36	negative
MCM7	AC022167.2	0.541493	1.23759e-41	postive
BASP1	AC121493.1	0.532926	3.80293e-40	postive
FGF2	AC073941.1	0.553993	6.97872e-44	postive
SNTB1	AC073941.1	0.516072	2.4283e-37	postive
GJA1	AC073941.1	0.586529	3.32842e-50	postive
TGFBR3	AC073941.1	0.660698	1.19088e-67	postive
NOTCH2	AC073941.1	0.56589	4.10688e-46	postive
GREM1	AP003390.1	0.548978	5.72021e-43	postive
APLP1	AP003390.1	0.576194	4.04899e-48	postive
DST	MCM3AP-AS1	0.544612	3.46973e-42	postive
LAMC1	PVT1	0.52636	4.91657e-39	postive
SERPINH1	PVT1	0.557632	1.48341e-44	postive
EMP3	PVT1	0.514229	4.8155e-37	postive
EFEMP2	PVT1	0.520025	5.5132e-38	postive
P3H1	PVT1	0.547624	1.00344e-42	postive
CALU	PVT1	0.508976	3.31289e-36	postive
TNFRSF12A	PVT1	0.505748	1.06572e-35	postive
CDH6	PVT1	0.514777	3.93028e-37	postive
PPIB	PVT1	0.53755	6.05972e-41	postive
PVR	PVT1	0.500935	5.94793e-35	postive
COLGALT1	PVT1	0.656163	1.92943e-66	postive
GPX7	PVT1	0.551577	1.9315e-43	postive
COLGALT1	AL157871.2	0.549294	5.01629e-43	postive
SPP1	LINC01150	0.503968	2.01969e-35	postive
VIM	LINC01150	0.525994	5.66211e-39	postive
TGFB1	LINC01150	0.654083	6.81009e-66	postive
CAPG	LINC01150	0.557121	1.84563e-44	postive
WIPF1	LINC01150	0.513756	5.73676e-37	postive
DST	RFX3-AS1	0.534809	1.8063e-40	postive
CAP2	AC104411.1	0.513295	6.80093e-37	postive
EDIL3	DNAH17-AS1	0.640075	2.58117e-62	postive
APLP1	DNAH17-AS1	0.649341	1.16326e-64	postive
DST	AC253536.3	0.574826	7.54588e-48	postive
THY1	AC090907.2	0.525457	6.96084e-39	postive
MAGEE1	AC090907.2	0.57918	1.02907e-48	postive
RGS4	AC090907.2	0.645252	1.29146e-63	postive
CAP2	AC090907.2	0.603689	7.76621e-54	postive
ENO2	AC090907.2	0.581328	3.80992e-49	postive
GREM1	AC090772.3	0.529475	1.46996e-39	postive
APLP1	AC090772.3	0.569172	9.59853e-47	postive
CAP2	AC090772.3	0.525577	6.64677e-39	postive
CDH11	AC006064.2	0.504701	1.55287e-35	postive
ABI3BP	AC006064.2	0.512365	9.58268e-37	postive
BMP1	AC009403.1	0.510058	2.2325e-36	postive
CALU	AC009403.1	0.54044	1.89524e-41	postive
SGCB	AC064807.1	0.539598	2.66192e-41	postive
COPA	AC064807.1	0.539618	2.6414e-41	postive
COL4A2	AC020915.2	0.501215	5.38699e-35	postive
LAMC1	AC020915.2	0.531709	6.13796e-40	postive
CDH2	AC020915.2	0.532859	3.90392e-40	postive
SERPINH1	AC020915.2	0.600469	3.87848e-53	postive
FSTL1	AC020915.2	0.537322	6.6403e-41	postive
VIM	AC020915.2	0.559716	6.05695e-45	postive
BMP1	AC020915.2	0.555347	3.93139e-44	postive
CALD1	AC020915.2	0.500753	6.3439e-35	postive
EMP3	AC020915.2	0.580808	4.85028e-49	postive
PLOD2	AC020915.2	0.505116	1.33779e-35	postive
EFEMP2	AC020915.2	0.549706	4.22514e-43	postive
IGFBP2	AC020915.2	0.537463	6.27488e-41	postive
P3H1	AC020915.2	0.625212	1.02545e-58	postive
MMP14	AC020915.2	0.581966	2.83185e-49	postive
PLOD1	AC020915.2	0.542671	7.66872e-42	postive
CALU	AC020915.2	0.586786	2.94785e-50	postive
PLOD3	AC020915.2	0.504759	1.52089e-35	postive
TPM4	AC020915.2	0.5098	2.45298e-36	postive
FLNA	AC020915.2	0.580779	4.91415e-49	postive
LGALS1	AC020915.2	0.502675	3.2044e-35	postive
CDH6	AC020915.2	0.562648	1.69951e-45	postive
PVR	AC020915.2	0.514347	4.60903e-37	postive
COLGALT1	AC020915.2	0.638814	5.30772e-62	postive
GPX7	AC020915.2	0.600809	3.27471e-53	postive
MCM7	AC018690.1	0.555141	4.29149e-44	postive
THY1	OIP5-AS1	0.523187	1.66055e-38	postive
MAGEE1	OIP5-AS1	0.780056	2.17095e-109	postive
BASP1	OIP5-AS1	0.622491	4.45527e-58	postive
RGS4	OIP5-AS1	0.719888	1.28524e-85	postive
CAP2	OIP5-AS1	0.68743	3.1274e-75	postive
ENO2	OIP5-AS1	0.693538	4.43203e-77	postive
MCM7	SNHG16	0.503413	2.46253e-35	postive
MAGEE1	AC100793.3	0.549496	4.61066e-43	postive
BASP1	AC100793.3	0.513082	7.35653e-37	postive
RGS4	AC100793.3	0.51596	2.53185e-37	postive
ENO2	AC100793.3	0.549662	4.30174e-43	postive
VCAN	VCAN-AS1	0.757377	1.29553e-99	postive
DST	VCAN-AS1	0.545977	1.98e-42	postive
SERPINH1	AC015922.3	0.517756	1.29416e-37	postive
ITGB5	AC015922.3	0.50744	5.78614e-36	postive
EMP3	AC015922.3	0.611177	1.71829e-55	postive
PLOD2	AC015922.3	0.526762	4.2098e-39	postive
TNFRSF11B	AC015922.3	0.502393	3.54323e-35	postive
EFEMP2	AC015922.3	0.673008	4.83163e-71	postive
MMP14	AC015922.3	0.505704	1.08295e-35	postive
PMP22	AC015922.3	0.510365	1.99551e-36	postive
LGALS1	AC015922.3	0.532084	5.29673e-40	postive
CAPG	AC015922.3	0.52153	3.11944e-38	postive
VCAM1	AC103923.1	0.60478	4.48519e-54	postive
PLOD2	AC103923.1	0.50628	8.79735e-36	postive
FERMT2	AC103923.1	0.501316	5.19708e-35	postive
NOTCH2	AC103923.1	0.663453	2.14182e-68	postive
COPA	AC073073.2	0.514838	3.84224e-37	postive
MCM7	AC073073.2	0.54679	1.4166e-42	postive
COPA	AL118506.1	0.517428	1.4633e-37	postive
DST	AL360181.2	0.533052	3.61881e-40	postive
COPA	AC011477.2	0.529707	1.34315e-39	postive
COLGALT1	AL358334.2	0.515299	3.23764e-37	postive
ECM2	AL031666.1	0.66873	7.60962e-70	postive
THY1	AC104024.2	0.72469	2.79538e-87	postive
MAGEE1	AC104024.2	0.906649	1.15074e-199	postive
BASP1	AC104024.2	0.744346	1.7991e-94	postive
RGS4	AC104024.2	0.908364	1.09874e-201	postive
CAP2	AC104024.2	0.897681	1.05453e-189	postive
ENO2	AC104024.2	0.804865	1.62611e-121	postive
COLGALT1	AC027601.1	0.503862	2.0974e-35	postive
COL7A1	AC011481.1	0.514021	5.19982e-37	postive
EDIL3	U62631.1	0.664149	1.38415e-68	postive
GREM1	U62631.1	0.519736	6.14933e-38	postive
APLP1	U62631.1	0.762797	7.52108e-102	postive
EDIL3	LINC00323	0.615866	1.49967e-56	postive
APLP1	LINC00323	0.61958	2.11009e-57	postive
SFRP4	LINC02308	0.546845	1.38466e-42	postive
CDH2	PINK1-AS	0.55627	2.65406e-44	postive
BMP1	PINK1-AS	0.538458	4.21086e-41	postive
PLOD2	PINK1-AS	0.522554	2.11314e-38	postive
P3H1	PINK1-AS	0.624337	1.64671e-58	postive
PLOD1	PINK1-AS	0.593904	9.7305e-52	postive
CALU	PINK1-AS	0.579085	1.07512e-48	postive
FLNA	PINK1-AS	0.553108	1.01437e-43	postive
NOTCH2	PINK1-AS	0.506869	7.114e-36	postive
COLGALT1	PINK1-AS	0.520913	3.94066e-38	postive
GPX7	PINK1-AS	0.721532	3.49681e-86	postive
SPP1	AC145098.1	0.600976	3.01348e-53	postive
VIM	AC145098.1	0.563058	1.4214e-45	postive
DAB2	AC145098.1	0.560602	4.1301e-45	postive
PLOD2	AC145098.1	0.511406	1.36329e-36	postive
FUCA1	AC145098.1	0.543049	6.57397e-42	postive
CD44	AC145098.1	0.529968	1.21293e-39	postive
GLIPR1	AC145098.1	0.543177	6.2392e-42	postive
TGFB1	AC145098.1	0.606742	1.66234e-54	postive
FLNA	AC145098.1	0.525428	7.03866e-39	postive
SAT1	AC145098.1	0.642121	7.95624e-63	postive
ITGB3	AC145098.1	0.501961	4.13243e-35	postive
COLGALT1	AC145098.1	0.60809	8.37411e-55	postive
WIPF1	AC145098.1	0.553187	9.81181e-44	postive
GJA1	LINC01894	0.542392	8.5897e-42	postive
BMP1	AC012358.1	0.505136	1.32817e-35	postive
EMP3	LINC00092	0.571326	3.66439e-47	postive
EFEMP2	LINC00092	0.533402	3.15113e-40	postive
SDC4	LINC00092	0.575787	4.87436e-48	postive
PMP22	LINC00092	0.500285	7.4884e-35	postive
DST	STX18-AS1	0.510465	1.92425e-36	postive
NOTCH2	STX18-AS1	0.543984	4.48771e-42	postive
FMOD	AL162412.1	0.540182	2.10374e-41	postive
COL5A1	AC005046.1	0.734593	8.00577e-91	postive
FBN1	AC005046.1	0.577872	1.87858e-48	postive
COL1A2	AC005046.1	0.670484	2.47146e-70	postive
LOXL2	AC005046.1	0.550536	2.9869e-43	postive
FSTL1	AC005046.1	0.51204	1.08001e-36	postive
NID2	AC005046.1	0.762739	7.95385e-102	postive
LOXL1	AC005046.1	0.631975	2.49741e-60	postive
BMP1	AC005046.1	0.519936	5.70193e-38	postive
SDC1	AC005046.1	0.549126	5.37767e-43	postive
PCOLCE	AC005046.1	0.57213	2.55246e-47	postive
FBN2	AC005046.1	0.694648	2.02066e-77	postive
P3H1	AC005046.1	0.548521	6.9181e-43	postive
FZD8	AC005046.1	0.503277	2.58537e-35	postive
SNAI2	AC005046.1	0.527837	2.77797e-39	postive
MXRA5	AC005046.1	0.620303	1.4363e-57	postive
FOXC2	AC005046.1	0.674512	1.81247e-71	postive
CXCL12	AC005046.1	0.544984	2.97925e-42	postive
THY1	AC022893.2	0.597662	1.5519e-52	postive
MAGEE1	AC022893.2	0.706983	2.56632e-81	postive
BASP1	AC022893.2	0.70582	6.09948e-81	postive
RGS4	AC022893.2	0.650758	5.00731e-65	postive
CAP2	AC022893.2	0.610782	2.10701e-55	postive
ENO2	AC022893.2	0.615884	1.48603e-56	postive
THY1	AC008708.2	0.649081	1.35715e-64	postive
MAGEE1	AC008708.2	0.839916	5.4446e-142	postive
BASP1	AC008708.2	0.691935	1.36893e-76	postive
RGS4	AC008708.2	0.880337	7.94067e-173	postive
CAP2	AC008708.2	0.775714	1.98135e-107	postive
ENO2	AC008708.2	0.802061	4.64841e-120	postive
CAP2	AC008771.1	0.534542	2.00796e-40	postive
GREM1	KCNQ1DN	0.787875	4.91679e-113	postive
APLP1	KCNQ1DN	0.68985	5.86655e-76	postive
BMP1	AC007731.1	0.521221	3.50709e-38	postive
THY1	AC110491.1	0.574685	8.04643e-48	postive
MAGEE1	AC110491.1	0.78852	2.42251e-113	postive
BASP1	AC110491.1	0.632367	2.00839e-60	postive
RGS4	AC110491.1	0.802644	2.32592e-120	postive
CAP2	AC110491.1	0.747386	1.21256e-95	postive
ENO2	AC110491.1	0.713058	2.59773e-83	postive
LOXL1	LINC01389	0.557648	1.47316e-44	postive
P3H1	LINC01389	0.505834	1.03349e-35	postive
SFRP1	LINC01389	0.519488	6.75107e-38	postive
CRLF1	LINC01389	0.512597	8.79919e-37	postive
DST	AP001893.1	0.532627	4.27724e-40	postive
SPP1	AC008760.2	0.576601	3.36197e-48	postive
VIM	AC008760.2	0.512004	1.09449e-36	postive
FERMT2	AL049840.4	0.571699	3.09825e-47	postive
ECM2	AC092802.1	0.789156	1.20219e-113	postive
VIM	AC092807.2	0.550987	2.47352e-43	postive
THY1	LINC01616	0.686858	4.63456e-75	postive
MAGEE1	LINC01616	0.872713	3.20682e-166	postive
BASP1	LINC01616	0.731317	1.2391e-89	postive
RGS4	LINC01616	0.852958	6.50497e-151	postive
CAP2	LINC01616	0.825518	5.01557e-133	postive
ENO2	LINC01616	0.761938	1.71737e-101	postive
DPYSL3	SP2-AS1	0.541552	1.20823e-41	postive
EMP3	AL162424.1	0.510234	2.09338e-36	postive
COLGALT1	AL162424.1	0.529937	1.22784e-39	postive
DST	AL049840.2	0.506224	8.97716e-36	postive
DST	AC245060.2	0.550066	3.63501e-43	postive
SLIT3	AC017074.1	0.521012	3.79604e-38	postive
MAGEE1	LINC00641	0.625708	7.83177e-59	postive
BASP1	LINC00641	0.543932	4.58404e-42	postive
RGS4	LINC00641	0.534834	1.78808e-40	postive
ENO2	LINC00641	0.551253	2.21225e-43	postive
COL7A1	AC069281.2	0.505441	1.19023e-35	postive
THY1	LINC01574	0.606497	1.88294e-54	postive
MAGEE1	LINC01574	0.820387	4.98577e-130	postive
BASP1	LINC01574	0.657604	8.00567e-67	postive
RGS4	LINC01574	0.798942	1.82065e-118	postive
CAP2	LINC01574	0.778917	7.16115e-109	postive
ENO2	LINC01574	0.749045	2.73586e-96	postive
COL5A1	GATA2-AS1	0.552434	1.34754e-43	postive
LOXL2	GATA2-AS1	0.503822	2.12764e-35	postive
NID2	GATA2-AS1	0.560014	5.32507e-45	postive
LOXL1	GATA2-AS1	0.512875	7.94013e-37	postive
FBN2	GATA2-AS1	0.600628	3.58346e-53	postive
FOXC2	GATA2-AS1	0.522657	2.03203e-38	postive
CXCL12	GATA2-AS1	0.509241	3.00756e-36	postive
THY1	AC027271.1	0.540908	1.5684e-41	postive
MAGEE1	AC027271.1	0.638785	5.39508e-62	postive
BASP1	AC027271.1	0.582965	1.77697e-49	postive
RGS4	AC027271.1	0.613027	6.59691e-56	postive
CAP2	AC027271.1	0.560911	3.61364e-45	postive
ENO2	AC027271.1	0.609768	3.5487e-55	postive
COL7A1	GUSBP11	0.557238	1.75545e-44	postive
EMP3	AP002840.2	0.637753	9.70814e-62	postive
EFEMP2	AP002840.2	0.56176	2.50062e-45	postive
SDC4	AP002840.2	0.507761	5.15021e-36	postive
PMP22	AP002840.2	0.512299	9.81908e-37	postive
PDLIM4	AP002840.2	0.614786	2.63952e-56	postive
ECM2	AP002840.2	0.597802	1.44912e-52	postive
CAPG	AP002840.2	0.588409	1.36446e-50	postive
GPX7	SNHG4	0.512069	1.06859e-36	postive
TIMP1	AC022613.1	0.501412	5.02308e-35	postive
EMP3	AC022613.1	0.57975	7.91282e-49	postive
EFEMP2	AC022613.1	0.591571	3.00398e-51	postive
LGALS1	AC022613.1	0.576948	2.86924e-48	postive
PDLIM4	AC022613.1	0.529686	1.35419e-39	postive
VEGFA	AC010655.2	0.730295	2.88793e-89	postive
FSTL1	AC098851.1	0.50054	6.84127e-35	postive
EMP3	AC098851.1	0.547106	1.24311e-42	postive
TNFRSF11B	AC098851.1	0.55395	7.107e-44	postive
EFEMP2	AC098851.1	0.522074	2.53662e-38	postive
ECM2	AC098851.1	0.587282	2.33021e-50	postive
EMP3	AL132711.1	0.53964	2.6176e-41	postive
MAGEE1	AC026979.3	0.522382	2.25641e-38	postive
RGS4	AC026979.3	0.501117	5.5764e-35	postive
ENO2	AC026979.3	0.521151	3.60088e-38	postive
TNFRSF11B	AC025171.3	0.622828	3.71606e-58	postive
GREM1	AC008080.4	0.530458	1.0017e-39	postive
CCN1	AL117336.1	0.500763	6.32272e-35	postive
PLAUR	AL117336.1	0.508197	4.39612e-36	postive
JUN	AL117336.1	0.513905	5.42891e-37	postive
THY1	AL049775.1	0.703412	3.61481e-80	postive
MAGEE1	AL049775.1	0.886963	6.02861e-179	postive
BASP1	AL049775.1	0.765861	3.84893e-103	postive
SLIT3	AL049775.1	0.504359	1.75537e-35	postive
RGS4	AL049775.1	0.931782	4.50221e-234	postive
CAP2	AL049775.1	0.86332	1.21065e-158	postive
ENO2	AL049775.1	0.795261	1.27031e-116	postive
SERPINE1	AL354919.2	0.593905	9.72191e-52	postive
LOXL2	AL354919.2	0.569859	7.06519e-47	postive
COL6A2	AL354919.2	0.500853	6.12253e-35	postive
NNMT	AL354919.2	0.573094	1.65343e-47	postive
SPP1	AL354919.2	0.51328	6.84013e-37	postive
TNC	AL354919.2	0.563364	1.24333e-45	postive
VIM	AL354919.2	0.607237	1.29307e-54	postive
GADD45A	AL354919.2	0.605713	2.80047e-54	postive
CD44	AL354919.2	0.690338	4.17557e-76	postive
GLIPR1	AL354919.2	0.551189	2.2732e-43	postive
TNFRSF12A	AL354919.2	0.6214	7.99656e-58	postive
ITGB3	AL354919.2	0.582128	2.62623e-49	postive
FAS	AL354919.2	0.591479	3.13965e-51	postive
THY1	AC106795.2	0.506343	8.59963e-36	postive
MAGEE1	AC106795.2	0.509255	2.99224e-36	postive
BDNF	AC106795.2	0.526707	4.30053e-39	postive
SLIT3	AL354863.1	0.520424	4.74097e-38	postive
LAMC1	AC015922.2	0.57708	2.70075e-48	postive
CDH2	AC015922.2	0.571268	3.76015e-47	postive
SERPINH1	AC015922.2	0.507731	5.20689e-36	postive
TNC	AC015922.2	0.504928	1.43119e-35	postive
ITGB5	AC015922.2	0.538856	3.58914e-41	postive
LAMA2	AC015922.2	0.504827	1.48399e-35	postive
EMP3	AC015922.2	0.544556	3.54961e-42	postive
PLOD2	AC015922.2	0.596372	2.9221e-52	postive
TNFRSF11B	AC015922.2	0.536975	7.62595e-41	postive
EFEMP2	AC015922.2	0.63712	1.39037e-61	postive
MMP14	AC015922.2	0.531722	6.10473e-40	postive
CALU	AC015922.2	0.56707	2.43983e-46	postive
P3H1	AC023908.3	0.508872	3.44071e-36	postive
COL5A1	HOXA11-AS	0.504685	1.56158e-35	postive
COL1A2	HOXA11-AS	0.500588	6.72643e-35	postive
NID2	HOXA11-AS	0.572996	1.72836e-47	postive
[truncated: 1,144 more rows]

## Sheet: table S3
Table S3 | Results of Pearson correlation analysis of lncRNA and EMT signature genes based on CGGA1 dataset.
CGGA1 dataset
EMT gene	lncRNA	cor	p-value	Regulation
GPC1	AC002454.1	0.750294	2.2639e-32	postive
TNFRSF12A	AC002454.1	0.511522	7.45415e-13	postive
GPX7	AC002454.1	0.564199	7.6505e-16	postive
TGFBR3	AC005013.1	0.534688	4.18627e-14	postive
MAGEE1	AC006538.1	0.587742	2.33299e-17	postive
BASP1	AC006538.1	0.559852	1.41451e-15	postive
ENO2	AC006538.1	0.515131	4.82796e-13	postive
GPC1	AC007009.1	0.581285	6.24874e-17	postive
MAGEE1	AC007092.1	0.520747	2.43095e-13	postive
BASP1	AC007092.1	0.597478	5.0632e-18	postive
CAP2	AC007092.1	0.504386	1.73362e-12	postive
TNC	AC007362.1	0.529732	7.89614e-14	postive
VIM	AC007362.1	0.622786	7.4127e-20	postive
CDH11	AC007362.1	0.512527	6.60815e-13	postive
MGP	AC007362.1	0.617565	1.82828e-19	postive
SDC1	AC007362.1	0.692503	6.83037e-26	postive
PLOD2	AC007362.1	0.5498	5.66422e-15	postive
TNFRSF12A	AC007362.1	0.614937	2.86167e-19	postive
GEM	AC007362.1	0.511173	7.77206e-13	postive
FLNA	AC007362.1	0.505735	1.48015e-12	postive
SAT1	AC007362.1	0.701734	8.0249e-27	postive
TGFB1	AC008738.1	0.606722	1.13056e-18	postive
CAPG	AC008738.1	0.637582	5.22419e-21	postive
WIPF1	AC008738.1	0.58216	5.47449e-17	postive
THY1	AC013268.5	0.619567	1.29589e-19	postive
MAGEE1	AC013268.5	0.909177	1.39773e-66	postive
BASP1	AC013268.5	0.734222	2.11916e-30	postive
RGS4	AC013268.5	0.919201	1.04004e-70	postive
CAP2	AC013268.5	0.845453	3.52212e-48	postive
ENO2	AC013268.5	0.797214	4.19031e-39	postive
GAS1	AC018730.1	0.553596	3.37254e-15	postive
MAGEE1	AC019171.1	0.690689	1.03067e-25	postive
BASP1	AC019171.1	0.615487	2.60642e-19	postive
RGS4	AC019171.1	0.632329	1.36175e-20	postive
CAP2	AC019171.1	0.585917	3.08884e-17	postive
ENO2	AC019171.1	0.59154	1.29339e-17	postive
MAGEE1	AC023490.1	0.599207	3.83874e-18	postive
RGS4	AC023490.1	0.581101	6.42485e-17	postive
CAP2	AC023490.1	0.589512	1.77395e-17	postive
ENO2	AC023490.1	0.599772	3.5059e-18	postive
GPC1	AC037459.4	0.508284	1.09589e-12	postive
MAGEE1	AC040173.1	0.536417	3.34701e-14	postive
RGS4	AC040173.1	0.51525	4.75903e-13	postive
CAP2	AC040173.1	0.546267	9.12319e-15	postive
ENO2	AC040173.1	0.529249	8.39583e-14	postive
THY1	AC068987.1	0.539048	2.37511e-14	postive
MAGEE1	AC068987.1	0.775135	9.84255e-36	postive
BASP1	AC068987.1	0.656336	1.46122e-22	postive
RGS4	AC068987.1	0.705103	3.59795e-27	postive
CAP2	AC068987.1	0.695311	3.59156e-26	postive
ENO2	AC068987.1	0.722168	5.16495e-29	postive
SAT1	AC083799.1	0.504411	1.72857e-12	postive
PPIB	AC083799.1	0.518979	3.02102e-13	postive
THY1	AC090425.1	0.539577	2.21601e-14	postive
MAGEE1	AC090425.1	0.770026	5.23404e-35	postive
BASP1	AC090425.1	0.603951	1.78107e-18	postive
RGS4	AC090425.1	0.755175	5.32237e-33	postive
CAP2	AC090425.1	0.741837	2.57246e-31	postive
ENO2	AC090425.1	0.708493	1.58681e-27	postive
THY1	AC092171.4	0.510121	8.81098e-13	postive
MAGEE1	AC092171.4	0.608561	8.34151e-19	postive
RGS4	AC092171.4	0.660524	6.34719e-23	postive
CAP2	AC092171.4	0.665737	2.20667e-23	postive
ENO2	AC092171.4	0.513686	5.74847e-13	postive
DAB2	AC109826.1	0.530545	7.12067e-14	postive
FUCA1	AC109826.1	0.54298	1.41441e-14	postive
IL15	AC109826.1	0.558842	1.6295e-15	postive
CAPG	AC109826.1	0.619514	1.30788e-19	postive
FOXC2	AC112229.4	0.527936	9.913e-14	postive
PFN2	AC117395.1	0.684736	3.89309e-25	postive
MAGEE1	AC131097.4	0.629999	2.07089e-20	postive
RGS4	AC131097.4	0.63144	1.59856e-20	postive
CAP2	AC131097.4	0.633371	1.12771e-20	postive
MAGEE1	ACAP2-IT1	0.610162	6.39101e-19	postive
BASP1	ACAP2-IT1	0.592598	1.0958e-17	postive
RGS4	ACAP2-IT1	0.519105	2.9747e-13	postive
CAP2	ACAP2-IT1	0.544525	1.15166e-14	postive
COL3A1	ACTA2-AS1	0.622021	8.47012e-20	postive
COL5A2	ACTA2-AS1	0.515145	4.81979e-13	postive
COL5A1	ACTA2-AS1	0.645973	1.08741e-21	postive
FBN1	ACTA2-AS1	0.592136	1.17822e-17	postive
COL1A1	ACTA2-AS1	0.6193	1.357e-19	postive
FN1	ACTA2-AS1	0.59262	1.09211e-17	postive
COL6A3	ACTA2-AS1	0.636001	6.98384e-21	postive
COL4A1	ACTA2-AS1	0.522596	1.93387e-13	postive
COL4A2	ACTA2-AS1	0.523465	1.73599e-13	postive
LUM	ACTA2-AS1	0.574169	1.80546e-16	postive
TAGLN	ACTA2-AS1	0.51101	7.92495e-13	postive
COL6A2	ACTA2-AS1	0.543694	1.2864e-14	postive
BGN	ACTA2-AS1	0.569189	3.73633e-16	postive
NID2	ACTA2-AS1	0.528942	8.72924e-14	postive
COL12A1	ACTA2-AS1	0.631795	1.49964e-20	postive
CALD1	ACTA2-AS1	0.559203	1.54931e-15	postive
TPM2	ACTA2-AS1	0.580623	6.90472e-17	postive
PCOLCE	ACTA2-AS1	0.541454	1.7308e-14	postive
ACTA2	ACTA2-AS1	0.690682	1.03231e-25	postive
SLIT3	ACTA2-AS1	0.541719	1.67126e-14	postive
MYL9	ACTA2-AS1	0.640918	2.81563e-21	postive
TPM4	ACTA2-AS1	0.531847	6.03096e-14	postive
DCN	ACTA2-AS1	0.583858	4.23096e-17	postive
IGFBP4	ACTA2-AS1	0.605157	1.46227e-18	postive
FOXC2	ACTA2-AS1	0.507539	1.19681e-12	postive
APLP1	ADARB2-AS1	0.57959	8.06428e-17	postive
FMOD	ADIRF-AS1	0.842263	1.73331e-47	postive
TAGLN	AF230666.2	0.718899	1.19305e-28	postive
NNMT	AF230666.2	0.593699	9.21727e-18	postive
TNC	AF230666.2	0.536798	3.18541e-14	postive
FBLN5	AF230666.2	0.502228	2.22907e-12	postive
PTX3	AF230666.2	0.515736	4.48691e-13	postive
COPA	AL020996.1	0.501422	2.4474e-12	postive
NOTCH2	AL020996.1	0.524698	1.48867e-13	postive
GADD45B	AL354993.1	0.505265	1.5641e-12	postive
FMOD	AL356356.1	0.507813	1.15876e-12	postive
CDH6	AL356740.1	0.558329	1.75063e-15	postive
MCM7	AL356740.1	0.515409	4.66842e-13	postive
MAGEE1	AL450992.2	0.63775	5.06468e-21	postive
RGS4	AL450992.2	0.717171	1.84849e-28	postive
CAP2	AL450992.2	0.673771	4.15086e-24	postive
ENO2	AL450992.2	0.538473	2.56036e-14	postive
TAGLN	AL626787.1	0.512353	6.7478e-13	postive
NNMT	AL626787.1	0.506968	1.28021e-12	postive
FBLN5	AL626787.1	0.583516	4.45667e-17	postive
EMP3	AL626787.1	0.617032	2.00295e-19	postive
PTX3	AL626787.1	0.556354	2.30465e-15	postive
SPP1	AL627309.1	0.55109	4.75242e-15	postive
FMOD	AL627309.1	0.510532	8.38985e-13	postive
TGFB1	AL627309.1	0.561871	1.06444e-15	postive
MCM7	AP000347.2	0.545387	1.02648e-14	postive
DAB2	AP001007.1	0.696636	2.64481e-26	postive
CD59	AP001007.1	0.524658	1.49606e-13	postive
FUCA1	AP001007.1	0.772228	2.56019e-35	postive
TGFB1	AP001007.1	0.57427	1.77865e-16	postive
SAT1	AP001007.1	0.500756	2.64343e-12	postive
CAPG	AP001007.1	0.680785	9.24233e-25	postive
CXCL12	AP001007.1	0.523127	1.81048e-13	postive
WIPF1	AP001007.1	0.590563	1.50642e-17	postive
COL8A2	AP001056.1	0.531695	6.1495e-14	postive
TGFB1	AP001056.1	0.515366	4.69255e-13	postive
ECM2	AP001056.1	0.511118	7.82365e-13	postive
WIPF1	AP001056.1	0.503768	1.86324e-12	postive
COL8A2	AP003774.4	0.514934	4.94446e-13	postive
ECM2	AP003774.4	0.596404	6.00801e-18	postive
MAGEE1	AP005482.1	0.514814	5.01655e-13	postive
RGS4	AP005482.1	0.519887	2.70229e-13	postive
DPYSL3	AP005482.1	-0.529078	8.57937e-14	negative
CAP2	AP005482.1	0.558646	1.67482e-15	postive
MSX1	AQP4-AS1	0.501342	2.47009e-12	postive
GJA1	AQP4-AS1	0.50594	1.44489e-12	postive
FGF2	ARHGEF26-AS1	0.55997	1.39124e-15	postive
TGFBR3	ARHGEF26-AS1	0.623468	6.58097e-20	postive
COL16A1	ASMTL-AS1	0.516256	4.2123e-13	postive
MCM7	BCRP3	0.500563	2.70293e-12	postive
DST	BDNF-AS	0.600458	3.13893e-18	postive
NTM	BDNF-AS	0.549217	6.12946e-15	postive
EDIL3	BVES-AS1	0.617506	1.84693e-19	postive
GAS1	C10orf25	0.566651	5.38806e-16	postive
FSTL1	C1RL-AS1	0.51997	2.67502e-13	postive
EMP3	C1RL-AS1	0.508957	1.0119e-12	postive
COL5A3	C1RL-AS1	0.508217	1.10464e-12	postive
TNFRSF11B	C1RL-AS1	0.547149	8.10343e-15	postive
COL8A2	C1RL-AS1	0.593334	9.76172e-18	postive
PDLIM4	C1RL-AS1	0.505693	1.48755e-12	postive
MAGEE1	C22orf24	0.551521	4.48153e-15	postive
RGS4	C22orf24	0.557557	1.94956e-15	postive
CAP2	C22orf24	0.505459	1.52896e-12	postive
ENO2	C22orf24	0.508765	1.03523e-12	postive
FOXC2	C22orf34	0.525231	1.3927e-13	postive
GJA1	CASC2	0.634785	8.7207e-21	postive
TGFBR3	CASC2	0.527239	1.0823e-13	postive
GJA1	CCDC13-AS1	0.524779	1.47369e-13	postive
BASP1	CERS6-AS1	0.532596	5.47927e-14	postive
LAMA1	CHL1-AS2	0.504299	1.7512e-12	postive
CD44	COX10-AS1	0.574639	1.68462e-16	postive
GPX7	CRNDE	0.571685	2.59912e-16	postive
RHOB	CTB-178M22.2	0.537082	3.0697e-14	postive
CRLF1	CTB-178M22.2	0.502236	2.2271e-12	postive
SGCB	DANCR	0.790432	5.02049e-38	postive
THY1	DCTN1-AS1	0.612336	4.44064e-19	postive
MAGEE1	DCTN1-AS1	0.855944	1.43167e-50	postive
BASP1	DCTN1-AS1	0.651266	3.93959e-22	postive
APLP1	DCTN1-AS1	0.548402	6.84437e-15	postive
RGS4	DCTN1-AS1	0.843786	8.13624e-48	postive
CAP2	DCTN1-AS1	0.735024	1.70262e-30	postive
ENO2	DCTN1-AS1	0.746222	7.38407e-32	postive
MAGEE1	DGCR10	0.518131	3.35171e-13	postive
TNFRSF12A	DGUOK-AS1	0.561451	1.12953e-15	postive
FLNA	DGUOK-AS1	0.561089	1.18863e-15	postive
FAS	DGUOK-AS1	0.635408	7.78373e-21	postive
PVR	DICER1-AS1	-0.536584	3.27514e-14	negative
MATN2	DLGAP1-AS2	0.531364	6.41473e-14	postive
GEM	DLGAP1-AS2	0.590198	1.59461e-17	postive
JUN	DLGAP1-AS2	0.506295	1.38587e-12	postive
ECM2	DLGAP1-AS2	0.506407	1.36773e-12	postive
THY1	DLGAP1-AS4	0.572428	2.33141e-16	postive
MAGEE1	DLGAP1-AS4	0.851956	1.22077e-49	postive
BASP1	DLGAP1-AS4	0.671134	7.22491e-24	postive
RGS4	DLGAP1-AS4	0.874168	3.27149e-55	postive
CAP2	DLGAP1-AS4	0.819097	6.95278e-43	postive
ENO2	DLGAP1-AS4	0.742208	2.31667e-31	postive
COL1A2	DLX6-AS1	0.502372	2.19202e-12	postive
CDH2	DLX6-AS1	0.50733	1.22674e-12	postive
LOXL1	DLX6-AS1	0.516631	4.02436e-13	postive
RHOB	DNMBP-AS1	0.502914	2.05815e-12	postive
CRLF1	ELOVL2-AS1	0.500457	2.73609e-12	postive
MCM7	ENTPD1-AS1	0.544094	1.21973e-14	postive
TNC	FAM181A-AS1	0.532417	5.60677e-14	postive
VIM	FAM181A-AS1	0.578678	9.24455e-17	postive
FBLN5	FAM181A-AS1	0.545455	1.01706e-14	postive
SDC1	FAM181A-AS1	0.504156	1.7807e-12	postive
PLOD2	FAM181A-AS1	0.584927	3.59415e-17	postive
FERMT2	FAM181A-AS1	0.515415	4.66457e-13	postive
EDIL3	FAM201A	0.768465	8.64544e-35	postive
APLP1	FAM201A	0.739182	5.41122e-31	postive
COL11A1	FAM95B1	0.599388	3.7288e-18	postive
MEST	FEZF1-AS1	0.528536	9.18946e-14	postive
CDH6	FEZF1-AS1	0.571207	2.78686e-16	postive
MCM7	FEZF1-AS1	0.561095	1.18767e-15	postive
FGF2	FGD5-AS1	0.545705	9.83602e-15	postive
MMP2	FOXD2-AS1	0.601357	2.71496e-18	postive
MCM7	FOXD2-AS1	0.528494	9.23797e-14	postive
COL5A3	FOXN3-AS1	0.506483	1.35563e-12	postive
ECM2	FOXN3-AS1	0.529444	8.19067e-14	postive
GADD45A	GNG12-AS1	0.728533	9.77274e-30	postive
MAGEE1	GRM5-AS1	0.531838	6.03807e-14	postive
BASP1	GRM5-AS1	0.562033	1.04037e-15	postive
EDIL3	GSN-AS1	0.663387	3.56201e-23	postive
MYLK	GSN-AS1	0.529642	7.98719e-14	postive
APLP1	GSN-AS1	0.627774	3.07987e-20	postive
PMP22	GSN-AS1	0.502897	2.06236e-12	postive
COL3A1	H19	0.646418	9.99272e-22	postive
COL5A1	H19	0.542034	1.60323e-14	postive
COL1A1	H19	0.645216	1.25549e-21	postive
COL6A3	H19	0.566338	5.63534e-16	postive
LUM	H19	0.62037	1.12808e-19	postive
COL6A2	H19	0.550655	5.04237e-15	postive
NID2	H19	0.509222	9.80569e-13	postive
COL12A1	H19	0.527301	1.07401e-13	postive
SFRP1	H19	0.565531	6.32661e-16	postive
DCN	H19	0.533704	4.75276e-14	postive
CTHRC1	H19	0.722977	4.191e-29	postive
MAGEE1	HAR1A	0.739315	5.21479e-31	postive
BASP1	HAR1A	0.627815	3.0575e-20	postive
RGS4	HAR1A	0.676905	2.13251e-24	postive
CAP2	HAR1A	0.574282	1.77563e-16	postive
ENO2	HAR1A	0.595334	7.11909e-18	postive
GPX7	HAR1A	-0.519835	2.7199e-13	negative
WIPF1	HAR1A	-0.516359	4.15968e-13	negative
MAGEE1	HAR1B	0.54121	1.78746e-14	postive
GPX7	HAR1B	-0.534022	4.56171e-14	negative
MATN2	HAS2-AS1	0.513847	5.63788e-13	postive
FERMT2	HAS2-AS1	0.516339	4.1697e-13	postive
FLNA	HAS2-AS1	0.500846	2.61596e-12	postive
SGCB	HCG15	0.514759	5.05055e-13	postive
VCAM1	HCG22	0.511631	7.35788e-13	postive
GJA1	HCG22	0.565809	6.07938e-16	postive
VCAM1	HCP5	0.537054	3.08104e-14	postive
TGFB1	HCP5	0.509583	9.39359e-13	postive
TNFRSF11B	HLA-DQB1-AS1	0.5426	1.48756e-14	postive
COL16A1	HOTAIRM1	0.528354	9.40248e-14	postive
COL5A3	HOTAIRM1	0.674852	3.30234e-24	postive
COL5A3	HOXA-AS2	0.608176	8.89117e-19	postive
COL16A1	HOXB-AS1	0.603334	1.96962e-18	postive
COL5A3	HOXB-AS1	0.568369	4.20689e-16	postive
ECM2	HOXB-AS1	0.533447	4.91252e-14	postive
EDIL3	HPN-AS1	0.636631	6.2223e-21	postive
APLP1	HPN-AS1	0.720408	8.11856e-29	postive
THY1	HTR5A-AS1	0.652706	2.97779e-22	postive
MAGEE1	HTR5A-AS1	0.900874	1.65101e-63	postive
BASP1	HTR5A-AS1	0.700277	1.13123e-26	postive
RGS4	HTR5A-AS1	0.937914	4.37737e-80	postive
CAP2	HTR5A-AS1	0.871791	1.4451e-54	postive
ENO2	HTR5A-AS1	0.781141	1.30356e-36	postive
MAGEE1	IDI2-AS1	0.605952	1.28328e-18	postive
RGS4	IDI2-AS1	0.559504	1.48526e-15	postive
CAP2	IDI2-AS1	0.511371	7.59023e-13	postive
ENO2	IDI2-AS1	0.514473	5.22801e-13	postive
MATN2	IGFBP7-AS1	0.587784	2.3178e-17	postive
MSX1	IGFBP7-AS1	0.560884	1.22353e-15	postive
GJA1	IGFBP7-AS1	0.658374	9.75529e-23	postive
ECM2	IGFBP7-AS1	0.658141	1.02174e-22	postive
COL16A1	ITGB2-AS1	0.638881	4.11016e-21	postive
COL5A3	ITGB2-AS1	0.736217	1.22825e-30	postive
COL8A2	ITGB2-AS1	0.565413	6.434e-16	postive
ECM2	ITGB2-AS1	0.563424	8.54208e-16	postive
THY1	JAZF1-AS1	0.55634	2.30912e-15	postive
MAGEE1	JAZF1-AS1	0.779255	2.47641e-36	postive
BASP1	JAZF1-AS1	0.574315	1.76695e-16	postive
RGS4	JAZF1-AS1	0.767998	1.00384e-34	postive
CAP2	JAZF1-AS1	0.712359	6.15007e-28	postive
ENO2	JAZF1-AS1	0.636356	6.54374e-21	postive
EDIL3	KCNJ2-AS1	0.745878	8.15113e-32	postive
APLP1	KCNJ2-AS1	0.696936	2.46755e-26	postive
PMP22	KCNJ2-AS1	0.526151	1.24111e-13	postive
EDIL3	KCNQ1DN	0.801874	7.19856e-40	postive
APLP1	KCNQ1DN	0.814053	5.72163e-42	postive
PMP22	KCNQ1DN	0.565324	6.51629e-16	postive
MSX1	KDM4A-AS1	0.501636	2.38744e-12	postive
GREM1	KIF25-AS1	0.707413	2.06223e-27	postive
THY1	KRTAP5-AS1	0.597897	4.73504e-18	postive
MAGEE1	KRTAP5-AS1	0.827202	2.04137e-44	postive
BASP1	KRTAP5-AS1	0.725512	2.16636e-29	postive
RGS4	KRTAP5-AS1	0.820249	4.25726e-43	postive
CAP2	KRTAP5-AS1	0.811803	1.43467e-41	postive
ENO2	KRTAP5-AS1	0.715264	2.98553e-28	postive
COL1A2	LBX2-AS1	0.666502	1.88604e-23	postive
CDH2	LBX2-AS1	0.500819	2.62413e-12	postive
MMP2	LBX2-AS1	0.625062	4.97483e-20	postive
ITGB5	LBX2-AS1	0.538388	2.58914e-14	postive
LOXL1	LBX2-AS1	0.75651	3.56094e-33	postive
MMP14	LBX2-AS1	0.621247	9.69061e-20	postive
TGFB1	LBX2-AS1	0.515206	4.78446e-13	postive
PDLIM4	LBX2-AS1	0.523256	1.78166e-13	postive
CAPG	LBX2-AS1	0.531471	6.32795e-14	postive
ITGA2	LEF1-AS1	0.500116	2.84596e-12	postive
ECM2	LEF1-AS1	0.577539	1.09592e-16	postive
MCM7	LENG8-AS1	0.538081	2.69521e-14	postive
TGFBR3	LIFR-AS1	0.516164	4.25958e-13	postive
MCM7	LINC00265	0.553511	3.41219e-15	postive
GJA1	LINC00271	0.509458	9.53482e-13	postive
COL16A1	LINC00299	0.555319	2.65976e-15	postive
COL5A3	LINC00299	0.522716	1.90533e-13	postive
GJA1	LINC00299	0.527797	1.00885e-13	postive
EDIL3	LINC00320	0.767229	1.28287e-34	postive
APLP1	LINC00320	0.750651	2.03824e-32	postive
EDIL3	LINC00323	0.611071	5.48966e-19	postive
MYLK	LINC00323	0.533014	5.19351e-14	postive
APLP1	LINC00323	0.659451	7.86817e-23	postive
VIM	LINC00339	0.509632	9.33977e-13	postive
VCAM1	LINC00339	0.523305	1.77086e-13	postive
GEM	LINC00339	0.540771	1.8939e-14	postive
ECM2	LINC00339	0.548043	7.18461e-15	postive
THY1	LINC00460	0.562612	9.58571e-16	postive
MAGEE1	LINC00460	0.767177	1.30451e-34	postive
BASP1	LINC00460	0.616306	2.26716e-19	postive
RGS4	LINC00460	0.832664	1.70459e-45	postive
CAP2	LINC00460	0.806202	1.34336e-40	postive
ENO2	LINC00460	0.693467	5.48171e-26	postive
THY1	LINC00507	0.611896	4.7807e-19	postive
MAGEE1	LINC00507	0.828256	1.27332e-44	postive
BASP1	LINC00507	0.608913	7.86808e-19	postive
RGS4	LINC00507	0.880865	4.20964e-57	postive
CAP2	LINC00507	0.818744	8.07344e-43	postive
ENO2	LINC00507	0.700183	1.15656e-26	postive
BASP1	LINC00599	0.541745	1.66568e-14	postive
SGCB	LINC00606	0.6858	3.07698e-25	postive
MAGEE1	LINC00621	0.604114	1.73421e-18	postive
BASP1	LINC00621	0.564955	6.86929e-16	postive
RGS4	LINC00621	0.528888	8.78865e-14	postive
CAP2	LINC00621	0.515788	4.45872e-13	postive
THY1	LINC00622	0.541136	1.80498e-14	postive
MAGEE1	LINC00622	0.753325	9.25068e-33	postive
BASP1	LINC00622	0.701796	7.90876e-27	postive
RGS4	LINC00622	0.709602	1.21106e-27	postive
CAP2	LINC00622	0.738909	5.83707e-31	postive
ENO2	LINC00622	0.705592	3.19987e-27	postive
EDIL3	LINC00639	0.550638	5.05422e-15	postive
MAGEE1	LINC00641	0.666221	1.99832e-23	postive
BASP1	LINC00641	0.616631	2.14485e-19	postive
MMP14	LINC00641	-0.510494	8.42836e-13	negative
PLOD3	LINC00641	-0.591579	1.28552e-17	negative
RGS4	LINC00641	0.562969	9.11213e-16	postive
PPIB	LINC00641	-0.591957	1.21165e-17	negative
CAP2	LINC00641	0.506209	1.39992e-12	postive
ENO2	LINC00641	0.522732	1.90152e-13	postive
COLGALT1	LINC00641	-0.538949	2.40582e-14	negative
SGCB	LINC00648	0.548109	7.12043e-15	postive
GPX7	LINC00665	0.501143	2.52761e-12	postive
ELN	LINC00667	0.529625	8.0045e-14	postive
MGP	LINC00698	0.566755	5.308e-16	postive
SDC1	LINC00698	0.56905	3.81246e-16	postive
DST	LINC00844	0.553068	3.62639e-15	postive
PVR	LINC00844	-0.507654	1.18067e-12	negative
SLIT2	LINC00865	0.593812	9.05466e-18	postive
BASP1	LINC00884	0.522377	1.98712e-13	postive
CAP2	LINC00884	0.510128	8.80423e-13	postive
SLIT2	LINC00884	0.500884	2.60445e-12	postive
COL16A1	LINC00886	0.527766	1.01284e-13	postive
GJA1	LINC00886	0.586861	2.672e-17	postive
ECM2	LINC00886	0.635646	7.45311e-21	postive
COL16A1	LINC00893	0.595777	6.63613e-18	postive
COL5A3	LINC00893	0.505098	1.59503e-12	postive
COL16A1	LINC00900	0.535345	3.84591e-14	postive
COL5A3	LINC00900	0.610461	6.07916e-19	postive
TNFRSF11B	LINC00900	0.522473	1.96371e-13	postive
EFEMP2	LINC00900	0.508653	1.04907e-12	postive
COL8A2	LINC00900	0.586783	2.70422e-17	postive
PDLIM4	LINC00900	0.574021	1.84524e-16	postive
ECM2	LINC00900	0.542932	1.4234e-14	postive
CAPG	LINC00900	0.546164	9.24948e-15	postive
FMOD	LINC00906	0.555966	2.43177e-15	postive
VCAN	LINC00928	0.556165	2.36561e-15	postive
MAGEE1	LINC00943	0.50551	1.51984e-12	postive
EDIL3	LINC00957	0.530826	6.87011e-14	postive
MAGEE1	LINC00957	0.689394	1.37972e-25	postive
PRRX1	LINC00957	-0.526083	1.25164e-13	negative
APLP1	LINC00957	0.719801	9.48128e-29	postive
RGS4	LINC00957	0.719945	9.1385e-29	postive
DPYSL3	LINC00957	-0.593706	9.20627e-18	negative
CAP2	LINC00957	0.693627	5.2858e-26	postive
ENO2	LINC00957	0.567349	4.87366e-16	postive
SNTB1	LINC00963	0.559332	1.52153e-15	postive
MAGEE1	LINC00982	0.586001	3.04949e-17	postive
RGS4	LINC00982	0.596463	5.95126e-18	postive
DPYSL3	LINC00982	-0.54709	8.16819e-15	negative
CAP2	LINC00982	0.571029	2.86018e-16	postive
THY1	LINC01018	0.534597	4.2361e-14	postive
MAGEE1	LINC01018	0.830839	3.94688e-45	postive
BASP1	LINC01018	0.628456	2.72812e-20	postive
RGS4	LINC01018	0.852213	1.06513e-49	postive
CAP2	LINC01018	0.791894	2.96273e-38	postive
ENO2	LINC01018	0.669187	1.08362e-23	postive
FGF2	LINC01088	0.579473	8.20678e-17	postive
GJA1	LINC01088	0.585422	3.3325e-17	postive
TGFBR3	LINC01088	0.592496	1.11351e-17	postive
GPC1	LIPE-AS1	0.571894	2.52101e-16	postive
LOXL1	LOXL1-AS1	0.656218	1.49553e-22	postive
CTHRC1	LOXL1-AS1	0.558025	1.82655e-15	postive
ITGB5	LPP-AS2	0.506596	1.33759e-12	postive
SERPINE1	LUCAT1	0.742037	2.43143e-31	postive
IGFBP3	LUCAT1	0.623762	6.25079e-20	postive
TGFBI	LUCAT1	0.532113	5.82878e-14	postive
LOX	LUCAT1	0.568014	4.42816e-16	postive
LOXL2	LUCAT1	0.563826	8.06769e-16	postive
NNMT	LUCAT1	0.554813	2.85208e-15	postive
TNC	LUCAT1	0.542887	1.43195e-14	postive
TFPI2	LUCAT1	0.591338	1.33485e-17	postive
VIM	LUCAT1	0.596553	5.86667e-18	postive
IL32	LUCAT1	0.607838	9.40323e-19	postive
TIMP1	LUCAT1	0.591932	1.21653e-17	postive
FSTL3	LUCAT1	0.641832	2.37395e-21	postive
EMP3	LUCAT1	0.519519	2.82758e-13	postive
ITGA5	LUCAT1	0.532844	5.30789e-14	postive
VEGFA	LUCAT1	0.568861	3.91831e-16	postive
PLOD2	LUCAT1	0.685152	3.55124e-25	postive
IGFBP2	LUCAT1	0.548813	6.47464e-15	postive
GLIPR1	LUCAT1	0.582919	4.87967e-17	postive
PLOD1	LUCAT1	0.663518	3.4686e-23	postive
PLAUR	LUCAT1	0.60405	1.75239e-18	postive
PTX3	LUCAT1	0.554118	3.13894e-15	postive
TPM4	LUCAT1	0.564465	7.36674e-16	postive
FLNA	LUCAT1	0.571068	2.84382e-16	postive
LGALS1	LUCAT1	0.52684	1.13817e-13	postive
TGM2	LUCAT1	0.533771	4.71174e-14	postive
TNFAIP3	LUCAT1	0.583519	4.45515e-17	postive
THY1	LY86-AS1	0.609877	6.70177e-19	postive
MAGEE1	LY86-AS1	0.913815	1.98548e-68	postive
BASP1	LY86-AS1	0.703241	5.61406e-27	postive
RGS4	LY86-AS1	0.924225	5.50987e-73	postive
CAP2	LY86-AS1	0.858279	3.96207e-51	postive
ENO2	LY86-AS1	0.787023	1.68992e-37	postive
EDIL3	MATN1-AS1	0.689817	1.25471e-25	postive
APLP1	MATN1-AS1	0.737279	9.16854e-31	postive
PMP22	MATN1-AS1	0.566277	5.68534e-16	postive
GEM	MBNL1-AS1	0.515052	4.87437e-13	postive
MEST	MCF2L-AS1	0.503436	1.93688e-12	postive
MCM7	MCF2L-AS1	0.584445	3.86898e-17	postive
MAGEE1	MIR137HG	0.611356	5.23415e-19	postive
BASP1	MIR137HG	0.545996	9.46115e-15	postive
RGS4	MIR137HG	0.557794	1.88632e-15	postive
CAP2	MIR137HG	0.562523	9.70667e-16	postive
SLIT2	MIR137HG	0.535469	3.78466e-14	postive
SERPINE1	MIR155HG	0.61434	3.1664e-19	postive
IGFBP3	MIR155HG	0.557826	1.878e-15	postive
TGFBI	MIR155HG	0.707477	2.03061e-27	postive
LOX	MIR155HG	0.563576	8.36054e-16	postive
NNMT	MIR155HG	0.619625	1.28306e-19	postive
SERPINH1	MIR155HG	0.519754	2.74705e-13	postive
FSTL1	MIR155HG	0.531382	6.4003e-14	postive
POSTN	MIR155HG	0.568699	4.01104e-16	postive
TNC	MIR155HG	0.667667	1.48408e-23	postive
VIM	MIR155HG	0.540494	1.96432e-14	postive
FBLN5	MIR155HG	0.624091	5.90053e-20	postive
IL32	MIR155HG	0.522811	1.883e-13	postive
TIMP1	MIR155HG	0.539644	2.19634e-14	postive
CALD1	MIR155HG	0.577116	1.16708e-16	postive
LAMA2	MIR155HG	0.50551	1.51982e-12	postive
EMP3	MIR155HG	0.865105	8.08399e-53	postive
ITGA5	MIR155HG	0.523647	1.6972e-13	postive
VEGFA	MIR155HG	0.626166	4.09546e-20	postive
PLOD2	MIR155HG	0.692359	7.05721e-26	postive
TNFRSF11B	MIR155HG	0.58017	7.39201e-17	postive
EFEMP2	MIR155HG	0.740653	3.58842e-31	postive
PCOLCE2	MIR155HG	0.565991	5.92285e-16	postive
COL8A2	MIR155HG	0.538493	2.55378e-14	postive
IGFBP2	MIR155HG	0.626134	4.11851e-20	postive
GADD45B	MIR155HG	0.502424	2.17889e-12	postive
GLIPR1	MIR155HG	0.50067	2.6698e-12	postive
MMP14	MIR155HG	0.583433	4.51369e-17	postive
PLOD1	MIR155HG	0.626357	3.95944e-20	postive
CALU	MIR155HG	0.534066	4.53601e-14	postive
TNFRSF12A	MIR155HG	0.648588	6.60141e-22	postive
PLAUR	MIR155HG	0.755003	5.60508e-33	postive
PLOD3	MIR155HG	0.530655	7.02207e-14	postive
PTX3	MIR155HG	0.657474	1.16656e-22	postive
TPM4	MIR155HG	0.546975	8.29572e-15	postive
ITGA2	MIR155HG	0.5796	8.05286e-17	postive
FLNA	MIR155HG	0.629365	2.31968e-20	postive
LGALS1	MIR155HG	0.636206	6.72624e-21	postive
SAT1	MIR155HG	0.703166	5.71509e-27	postive
PPIB	MIR155HG	0.582008	5.60228e-17	postive
PDLIM4	MIR155HG	0.58709	2.57943e-17	postive
TNFAIP3	MIR155HG	0.641338	2.60347e-21	postive
CAPG	MIR155HG	0.561691	1.09194e-15	postive
ADAM12	MIR155HG	0.57899	8.82336e-17	postive
COLGALT1	MIR155HG	0.529347	8.29236e-14	postive
VEGFA	MIR210HG	0.576697	1.2421e-16	postive
PLOD2	MIR210HG	0.512149	6.91478e-13	postive
CD44	MIR210HG	0.692626	6.64111e-26	postive
PLOD1	MIR210HG	0.527218	1.0853e-13	postive
FERMT2	MIR210HG	0.502251	2.22323e-12	postive
TNFAIP3	MIR210HG	0.514008	5.53003e-13	postive
COL3A1	MIR22HG	0.530753	6.93446e-14	postive
COL5A2	MIR22HG	0.567421	4.82331e-16	postive
COL5A1	MIR22HG	0.581713	5.85762e-17	postive
COL1A1	MIR22HG	0.522056	2.06774e-13	postive
FN1	MIR22HG	0.561189	1.17203e-15	postive
COL6A3	MIR22HG	0.622217	8.18602e-20	postive
SERPINE1	MIR22HG	0.633078	1.18919e-20	postive
TGFBI	MIR22HG	0.597854	4.76773e-18	postive
LAMC1	MIR22HG	0.530924	6.78551e-14	postive
TAGLN	MIR22HG	0.759423	1.46814e-33	postive
LOXL2	MIR22HG	0.634379	9.39053e-21	postive
COL6A2	MIR22HG	0.597634	4.93862e-18	postive
NNMT	MIR22HG	0.704832	3.83994e-27	postive
THBS1	MIR22HG	0.559257	1.53766e-15	postive
FAP	MIR22HG	0.522933	1.8548e-13	postive
BGN	MIR22HG	0.587171	2.54753e-17	postive
SERPINH1	MIR22HG	0.582075	5.54607e-17	postive
FSTL1	MIR22HG	0.659836	7.28557e-23	postive
TNC	MIR22HG	0.557923	1.85275e-15	postive
FBLN5	MIR22HG	0.624677	5.32317e-20	postive
COL12A1	MIR22HG	0.630656	1.84074e-20	postive
CDH11	MIR22HG	0.507014	1.2734e-12	postive
IL32	MIR22HG	0.504159	1.78013e-12	postive
TIMP1	MIR22HG	0.621033	1.00571e-19	postive
CALD1	MIR22HG	0.669127	1.09722e-23	postive
LAMA2	MIR22HG	0.543718	1.2823e-14	postive
FSTL3	MIR22HG	0.559332	1.52146e-15	postive
EMP3	MIR22HG	0.700512	1.07056e-26	postive
ITGA5	MIR22HG	0.658695	9.15124e-23	postive
PLOD2	MIR22HG	0.552907	3.70733e-15	postive
PCOLCE	MIR22HG	0.559119	1.56765e-15	postive
TNFRSF11B	MIR22HG	0.568612	4.06182e-16	postive
ACTA2	MIR22HG	0.573318	2.04622e-16	postive
EFEMP2	MIR22HG	0.628218	2.84618e-20	postive
PMEPA1	MIR22HG	0.577987	1.02506e-16	postive
IGFBP2	MIR22HG	0.539726	2.17307e-14	postive
GADD45B	MIR22HG	0.61073	5.81235e-19	postive
GLIPR1	MIR22HG	0.589577	1.75603e-17	postive
ANPEP	MIR22HG	0.649884	5.14516e-22	postive
MMP14	MIR22HG	0.500688	2.66424e-12	postive
PLOD1	MIR22HG	0.582213	5.43103e-17	postive
MYL9	MIR22HG	0.590753	1.46247e-17	postive
TNFRSF12A	MIR22HG	0.525655	1.32066e-13	postive
PLAUR	MIR22HG	0.716371	2.26122e-28	postive
PTX3	MIR22HG	0.602231	2.35627e-18	postive
TPM4	MIR22HG	0.631004	1.72921e-20	postive
DCN	MIR22HG	0.587784	2.31796e-17	postive
IGFBP4	MIR22HG	0.556725	2.18873e-15	postive
FLNA	MIR22HG	0.610623	5.91734e-19	postive
LGALS1	MIR22HG	0.609835	6.74871e-19	postive
SAT1	MIR22HG	0.561189	1.17201e-15	postive
TGM2	MIR22HG	0.519875	2.7063e-13	postive
TNFAIP3	MIR22HG	0.565769	6.11395e-16	postive
ADAM12	MIR22HG	0.532325	5.6726e-14	postive
PVR	MIR22HG	0.580283	7.26694e-17	postive
MAGEE1	MIR4500HG	0.733055	2.90905e-30	postive
BASP1	MIR4500HG	0.580793	6.73036e-17	postive
RGS4	MIR4500HG	0.70323	5.62815e-27	postive
CAP2	MIR4500HG	0.73811	7.28705e-31	postive
ENO2	MIR4500HG	0.637056	5.75548e-21	postive
MAGEE1	MIR600HG	0.757671	2.50583e-33	postive
BASP1	MIR600HG	0.737463	8.71382e-31	postive
RGS4	MIR600HG	0.705323	3.41308e-27	postive
CAP2	MIR600HG	0.710507	9.70344e-28	postive
ENO2	MIR600HG	0.643279	1.80942e-21	postive
MAGEE1	MIR7-3HG	0.773254	1.83024e-35	postive
BASP1	MIR7-3HG	0.776488	6.27463e-36	postive
RGS4	MIR7-3HG	0.666114	2.04234e-23	postive
CAP2	MIR7-3HG	0.635591	7.52764e-21	postive
ENO2	MIR7-3HG	0.692734	6.48094e-26	postive
TGFBI	NEAT1	0.515158	4.81224e-13	postive
FSTL1	NEAT1	0.500682	2.6659e-12	postive
FBLN5	NEAT1	0.518877	3.05926e-13	postive
EMP3	NEAT1	0.524078	1.60845e-13	postive
TNFRSF11B	NEAT1	0.515994	4.34821e-13	postive
COL8A2	NEAT1	0.621319	9.56904e-20	postive
GADD45B	NEAT1	0.567033	5.10038e-16	postive
PLAUR	NEAT1	0.566114	5.81996e-16	postive
JUN	NEAT1	0.512283	6.80523e-13	postive
SFRP4	NEAT1	0.532738	5.38015e-14	postive
SAT1	NEAT1	0.546771	8.5266e-15	postive
ECM2	NEAT1	0.569787	3.42612e-16	postive
TNFAIP3	NEAT1	0.565204	6.62875e-16	postive
WIPF1	NEAT1	0.571392	2.71244e-16	postive
MMP2	NR2F2-AS1	0.538492	2.5542e-14	postive
LAMA2	NR2F2-AS1	0.511852	7.16532e-13	postive
ITGB1	NR2F2-AS1	0.549825	5.64498e-15	postive
MEST	NR2F2-AS1	0.637706	5.10605e-21	postive
CDH6	NR2F2-AS1	0.677647	1.81945e-24	postive
MCM7	NR2F2-AS1	0.54972	5.72565e-15	postive
MAGEE1	OIP5-AS1	0.826716	2.53607e-44	postive
BASP1	OIP5-AS1	0.674824	3.32146e-24	postive
RGS4	OIP5-AS1	0.777378	4.66064e-36	postive
CAP2	OIP5-AS1	0.687644	2.04179e-25	postive
ENO2	OIP5-AS1	0.639288	3.81199e-21	postive
FN1	OR2A1-AS1	0.515428	4.65715e-13	postive
COL4A1	OR2A1-AS1	0.539759	2.16343e-14	postive
COL4A2	OR2A1-AS1	0.537089	3.06684e-14	postive
COL6A2	OR2A1-AS1	0.503687	1.88095e-12	postive
TPM2	OR2A1-AS1	0.579039	8.75897e-17	postive
CTHRC1	OR2A1-AS1	0.605327	1.42198e-18	postive
FOXC2	OR2A1-AS1	0.516236	4.22243e-13	postive
PDGFRB	OR2A1-AS1	0.561826	1.07133e-15	postive
THY1	PART1	0.62943	2.29262e-20	postive
MAGEE1	PART1	0.900844	1.69231e-63	postive
BASP1	PART1	0.682498	6.36427e-25	postive
RGS4	PART1	0.940006	2.60084e-81	postive
CAP2	PART1	0.844746	5.03068e-48	postive
ENO2	PART1	0.771247	3.52419e-35	postive
CALU	PAXBP1-AS1	0.552596	3.86883e-15	postive
EMP3	PAXIP1-AS2	0.56799	4.44366e-16	postive
EFEMP2	PAXIP1-AS2	0.605445	1.39483e-18	postive
PLAUR	PAXIP1-AS2	0.511425	7.54174e-13	postive
PMP22	PAXIP1-AS2	0.520669	2.45442e-13	postive
ECM2	PAXIP1-AS2	0.538441	2.57128e-14	postive
TNFAIP3	PAXIP1-AS2	0.510067	8.86834e-13	postive
CAPG	PAXIP1-AS2	0.546046	9.39773e-15	postive
FSTL1	PCED1B-AS1	0.508552	1.0617e-12	postive
SPP1	PCED1B-AS1	0.680058	1.08206e-24	postive
VIM	PCED1B-AS1	0.588932	1.94095e-17	postive
IL32	PCED1B-AS1	0.515089	4.85274e-13	postive
DAB2	PCED1B-AS1	0.584964	3.57382e-17	postive
CD59	PCED1B-AS1	0.528643	9.06553e-14	postive
FUCA1	PCED1B-AS1	0.519645	2.78391e-13	postive
TNFRSF12A	PCED1B-AS1	0.520936	2.37478e-13	postive
TGFB1	PCED1B-AS1	0.648909	6.20723e-22	postive
LGALS1	PCED1B-AS1	0.502361	2.19499e-12	postive
SAT1	PCED1B-AS1	0.557787	1.88822e-15	postive
IL15	PCED1B-AS1	0.508938	1.01414e-12	postive
TNFAIP3	PCED1B-AS1	0.553541	3.39837e-15	postive
CAPG	PCED1B-AS1	0.686992	2.36159e-25	postive
ADAM12	PCED1B-AS1	0.521018	2.35089e-13	postive
WIPF1	PCED1B-AS1	0.556649	2.21211e-15	postive
FSTL1	PINK1-AS	0.504955	1.62185e-12	postive
TNC	PINK1-AS	0.57768	1.0731e-16	postive
VIM	PINK1-AS	0.545956	9.51078e-15	postive
CDH11	PINK1-AS	0.590391	1.54737e-17	postive
PLOD2	PINK1-AS	0.521939	2.09787e-13	postive
COL8A2	PINK1-AS	0.500658	2.67344e-12	postive
MMP14	PINK1-AS	0.505393	1.5407e-12	postive
PLOD1	PINK1-AS	0.589401	1.80479e-17	postive
TNFRSF12A	PINK1-AS	0.505283	1.56074e-12	postive
GEM	PINK1-AS	0.525839	1.2906e-13	postive
TGFB1	PINK1-AS	0.565864	6.0315e-16	postive
FLNA	PINK1-AS	0.543352	1.34618e-14	postive
PPIB	PINK1-AS	0.507317	1.22862e-12	postive
ECM2	PINK1-AS	0.505167	1.58211e-12	postive
NOTCH2	PINK1-AS	0.622852	7.3289e-20	postive
COLGALT1	PINK1-AS	0.532287	5.70097e-14	postive
GPX7	PINK1-AS	0.661045	5.71624e-23	postive
MEST	PRC1-AS1	0.521008	2.35388e-13	postive
CDH6	PRC1-AS1	0.504187	1.77435e-12	postive
MCM7	PRC1-AS1	0.650894	4.23311e-22	postive
THY1	PRKAG2-AS1	0.532892	5.27512e-14	postive
MAGEE1	PRKAG2-AS1	0.846545	2.02487e-48	postive
BASP1	PRKAG2-AS1	0.700611	1.04586e-26	postive
RGS4	PRKAG2-AS1	0.77664	5.96525e-36	postive
CAP2	PRKAG2-AS1	0.739066	5.58829e-31	postive
ENO2	PRKAG2-AS1	0.772618	2.25427e-35	postive
EDIL3	PRKCQ-AS1	0.72068	7.57194e-29	postive
APLP1	PRKCQ-AS1	0.751861	1.42732e-32	postive
SGCB	PRRT3-AS1	0.554526	2.96757e-15	postive
TNC	PVT1	0.533816	4.68438e-14	postive
MEST	PVT1	0.520388	2.54075e-13	postive
JUN	PVT1	0.54544	1.01916e-14	postive
TPM4	PVT1	0.536836	3.16967e-14	postive
MCM7	PVT1	0.520186	2.60485e-13	postive
MAGEE1	PWAR6	0.79616	6.20125e-39	postive
BASP1	PWAR6	0.775242	9.49863e-36	postive
PLOD3	PWAR6	-0.523954	1.63347e-13	negative
RGS4	PWAR6	0.643316	1.79706e-21	postive
CAP2	PWAR6	0.623129	6.98208e-20	postive
ENO2	PWAR6	0.675523	2.86361e-24	postive
FGF2	RAP2C-AS1	0.540119	2.06362e-14	postive
THY1	RFPL1S	0.582853	4.92926e-17	postive
MAGEE1	RFPL1S	0.856433	1.09639e-50	postive
BASP1	RFPL1S	0.761043	8.92163e-34	postive
RGS4	RFPL1S	0.811649	1.52776e-41	postive
CAP2	RFPL1S	0.732307	3.56048e-30	postive
ENO2	RFPL1S	0.70509	3.60957e-27	postive
TAGLN	RHPN1-AS1	0.506799	1.30599e-12	postive
COL5A3	RMST	0.541101	1.8133e-14	postive
THY1	RNF144A-AS1	0.633833	1.03705e-20	postive
MAGEE1	RNF144A-AS1	0.904181	1.06657e-64	postive
BASP1	RNF144A-AS1	0.710371	1.00334e-27	postive
RGS4	RNF144A-AS1	0.915923	2.65017e-69	postive
DPYSL3	RNF144A-AS1	-0.506856	1.29726e-12	negative
CAP2	RNF144A-AS1	0.841148	2.99995e-47	postive
ENO2	RNF144A-AS1	0.768877	7.57678e-35	postive
VCAN	RNF157-AS1	0.506624	1.33327e-12	postive
MAGEE1	SATB2-AS1	0.5868	2.69708e-17	postive
BASP1	SATB2-AS1	0.62227	8.11125e-20	postive
RGS4	SATB2-AS1	0.556683	2.20167e-15	postive
CAP2	SATB2-AS1	0.535593	3.72406e-14	postive
CD44	SBF2-AS1	0.847559	1.20647e-48	postive
COPA	SDCBP2-AS1	0.514164	5.4264e-13	postive
EDIL3	SEMA3B-AS1	0.614701	2.9784e-19	postive
APLP1	SEMA3B-AS1	0.693404	5.56125e-26	postive
GREM1	SERTAD4-AS1	0.503701	1.87803e-12	postive
EMP3	SLC25A21-AS1	-0.514057	5.49684e-13	negative
DST	SLC25A21-AS1	0.513344	5.9905e-13	postive
CAPG	SLC25A21-AS1	-0.501783	2.34716e-12	negative
NTM	SLC25A21-AS1	0.557731	1.90309e-15	postive
THY1	SLC26A4-AS1	0.590055	1.63028e-17	postive
MAGEE1	SLC26A4-AS1	0.896726	4.49122e-62	postive
BASP1	SLC26A4-AS1	0.721816	5.65563e-29	postive
RGS4	SLC26A4-AS1	0.902249	5.3498e-64	postive
CAP2	SLC26A4-AS1	0.885553	1.70514e-58	postive
ENO2	SLC26A4-AS1	0.757072	3.00493e-33	postive
MMP2	SMARCA5-AS1	0.508359	1.08618e-12	postive
THY1	SNAI3-AS1	0.558331	1.75011e-15	postive
MAGEE1	SNAI3-AS1	0.812394	1.12857e-41	postive
BASP1	SNAI3-AS1	0.674594	3.48808e-24	postive
RGS4	SNAI3-AS1	0.760967	9.13517e-34	postive
CAP2	SNAI3-AS1	0.680475	9.88649e-25	postive
ENO2	SNAI3-AS1	0.619848	1.23454e-19	postive
VCAN	SNHG1	0.5296	8.03043e-14	postive
SERPINH1	SNHG14	-0.500557	2.70496e-12	negative
COL16A1	SNHG18	0.539777	2.15834e-14	postive
FSTL1	SNHG18	0.574902	1.62031e-16	postive
LAMA2	SNHG18	0.601302	2.73894e-18	postive
EMP3	SNHG18	0.575617	1.45793e-16	postive
EFEMP2	SNHG18	0.551239	4.6571e-15	postive
COL8A2	SNHG18	0.527052	1.10815e-13	postive
VEGFC	SNHG18	0.500327	2.77746e-12	postive
PMP22	SNHG18	0.509772	9.1848e-13	postive
SFRP4	SNHG18	0.51112	7.82174e-13	postive
PDLIM4	SNHG18	0.601447	2.67545e-18	postive
ECM2	SNHG18	0.530792	6.89992e-14	postive
CAPG	SNHG18	0.551665	4.39394e-15	postive
GPC1	SNHG9	0.624638	5.36017e-20	postive
EDIL3	SOX2-OT	0.617612	1.81364e-19	postive
PFN2	SOX21-AS1	0.519526	2.82485e-13	postive
ID2	SOX21-AS1	0.500991	2.5724e-12	postive
SGCB	SRD5A3-AS1	0.87128	1.98136e-54	postive
MCM7	STARD4-AS1	0.632142	1.40864e-20	postive
THY1	STXBP5-AS1	0.502934	2.05338e-12	postive
MAGEE1	STXBP5-AS1	0.787154	1.6138e-37	postive
BASP1	STXBP5-AS1	0.623442	6.6104e-20	postive
RGS4	STXBP5-AS1	0.820163	4.4164e-43	postive
CAP2	STXBP5-AS1	0.778537	3.1554e-36	postive
ENO2	STXBP5-AS1	0.640461	3.06584e-21	postive
GREM1	TBX5-AS1	0.68355	5.05356e-25	postive
GREM1	TEX41	0.752253	1.27128e-32	postive
MCM7	TMPO-AS1	0.532117	5.82606e-14	postive
GAS1	TMPO-AS1	0.510597	8.3251e-13	postive
EDIL3	TNRC6C-AS1	0.566255	5.70328e-16	postive
APLP1	TNRC6C-AS1	0.574395	1.74638e-16	postive
GJA1	TP53TG1	0.50694	1.28446e-12	postive
ECM2	TP53TG1	0.565566	6.29492e-16	postive
VCAN	TRAF3IP2-AS1	0.543184	1.37663e-14	postive
FGF2	TRAM2-AS1	0.526376	1.2064e-13	postive
MAGEE1	TRHDE-AS1	0.736705	1.07407e-30	postive
BASP1	TRHDE-AS1	0.718167	1.4368e-28	postive
RGS4	TRHDE-AS1	0.624219	5.7692e-20	postive
CAP2	TRHDE-AS1	0.625353	4.72661e-20	postive
ENO2	TRHDE-AS1	0.604197	1.71099e-18	postive
COL16A1	USP2-AS1	0.517429	3.65149e-13	postive
IGFBP3	USP30-AS1	0.558788	1.64195e-15	postive
NNMT	USP30-AS1	0.519199	2.94054e-13	postive
SPP1	USP30-AS1	0.53778	2.80296e-14	postive
VIM	USP30-AS1	0.587484	2.4277e-17	postive
IL32	USP30-AS1	0.566894	5.20328e-16	postive
FSTL3	USP30-AS1	0.650262	4.78375e-22	postive
EMP3	USP30-AS1	0.508683	1.04537e-12	postive
TNFRSF12A	USP30-AS1	0.534058	4.54057e-14	postive
PLAUR	USP30-AS1	0.531533	6.27784e-14	postive
PTX3	USP30-AS1	0.660013	7.03252e-23	postive
LGALS1	USP30-AS1	0.709351	1.28749e-27	postive
TNFAIP3	USP30-AS1	0.599156	3.87075e-18	postive
CAPG	USP30-AS1	0.600223	3.26011e-18	postive
FAS	USP30-AS1	0.532388	5.62738e-14	postive
ADAM12	USP30-AS1	0.751727	1.48499e-32	postive
SGCB	USP46-AS1	0.742971	1.86743e-31	postive
COL16A1	VAC14-AS1	0.504595	1.69165e-12	postive
GJA1	VAC14-AS1	0.579113	8.66206e-17	postive
SERPINE1	VIM-AS1	0.594625	7.96432e-18	postive
TNC	VIM-AS1	0.501267	2.4917e-12	postive
VIM	VIM-AS1	0.726263	1.77909e-29	postive
IL32	VIM-AS1	0.603645	1.87221e-18	postive
TIMP1	VIM-AS1	0.526777	1.14719e-13	postive
FSTL3	VIM-AS1	0.605964	1.28071e-18	postive
EMP3	VIM-AS1	0.515445	4.64757e-13	postive
PLOD2	VIM-AS1	0.611017	5.53955e-19	postive
PLOD1	VIM-AS1	0.516519	4.07965e-13	postive
TNFRSF12A	VIM-AS1	0.626587	3.80151e-20	postive
GEM	VIM-AS1	0.56207	1.03493e-15	postive
PLAUR	VIM-AS1	0.505289	1.55972e-12	postive
PTX3	VIM-AS1	0.519389	2.873e-13	postive
JUN	VIM-AS1	0.538955	2.40396e-14	postive
ITGA2	VIM-AS1	0.533702	4.7539e-14	postive
FLNA	VIM-AS1	0.533895	4.63743e-14	postive
LGALS1	VIM-AS1	0.552652	3.83893e-15	postive
SAT1	VIM-AS1	0.571943	2.50283e-16	postive
ECM2	VIM-AS1	0.534191	4.46351e-14	postive
IL15	VIM-AS1	0.574523	1.71376e-16	postive
TNFAIP3	VIM-AS1	0.591236	1.35631e-17	postive
CAPG	VIM-AS1	0.549369	6.00524e-15	postive
FAS	VIM-AS1	0.559744	1.43613e-15	postive
ADAM12	VIM-AS1	0.5981	4.58419e-18	postive
EFEMP2	WAC-AS1	-0.502997	2.03837e-12	negative
PFN2	WAC-AS1	0.504471	1.71636e-12	postive
VCAM1	WARS2-IT1	0.624289	5.69922e-20	postive
NOTCH2	WARS2-IT1	0.572039	2.46796e-16	postive
NTM	WDFY3-AS2	0.584202	4.01507e-17	postive
ABI3BP	WDR11-AS1	0.554684	2.9036e-15	postive
VCAM1	WEE2-AS1	0.503263	1.97634e-12	postive
NOTCH2	WEE2-AS1	0.506684	1.32392e-12	postive
WNT5A	WNT5A-AS1	0.582538	5.17029e-17	postive
EDIL3	YEATS2-AS1	0.57841	9.62336e-17	postive
APLP1	YEATS2-AS1	0.55072	4.99796e-15	postive
GJA1	ZBED5-AS1	0.603922	1.78966e-18	postive
GPC1	ZNF503-AS2	0.500307	2.78396e-12	postive

## Sheet: table S4
Table S4 | Results of Pearson correlation analysis of lncRNA and EMT signature genes based on CGGA2 dataset.
CGGA2 dataset
EMT gene	lncRNA	cor	p-value	Regulation
LAMA3	A1BG-AS1	0.556204	1.76521e-35	postive
TNFAIP3	A1BG-AS1	0.505779	1.16356e-28	postive
TFPI2	AC002454.1	0.756681	3.65658e-79	postive
VCAN	AC003005.2	0.566312	5.43846e-37	postive
ITGAV	AC003005.2	0.616435	2.57339e-45	postive
CDH2	AC003005.2	0.653435	1.70798e-52	postive
VCAM1	AC003005.2	0.527683	1.75332e-31	postive
SGCB	AC003005.2	0.59681	6.99575e-42	postive
FGF2	AC003005.2	0.591221	6.02886e-41	postive
SGCD	AC003005.2	0.566341	5.38302e-37	postive
PRRX1	AC003005.2	0.550224	1.30888e-34	postive
FERMT2	AC003005.2	0.666997	2.19691e-55	postive
COPA	AC003005.2	0.615574	3.68452e-45	postive
DPYSL3	AC003005.2	0.540999	2.66212e-33	postive
CADM1	AC003005.2	0.559202	6.36671e-36	postive
NOTCH2	AC003005.2	0.6223	2.17031e-46	postive
APLP1	AC004466.1	0.544868	7.61112e-34	postive
LOXL1	AC004771.1	0.548889	2.03603e-34	postive
LAMA3	AC004771.1	0.732541	8.073e-72	postive
FZD8	AC004771.1	0.500979	4.54304e-28	postive
TNFAIP3	AC004771.1	0.651413	4.47388e-52	postive
FGF2	AC005013.1	0.574716	2.74668e-38	postive
SNTB1	AC005013.1	0.579498	4.83091e-39	postive
FMOD	AC005013.1	0.609327	4.80984e-44	postive
GJA1	AC005013.1	0.610276	3.26778e-44	postive
TGFBR3	AC005013.1	0.64145	4.63297e-50	postive
FBN1	AC005253.2	0.608737	6.11415e-44	postive
VCAN	AC005253.2	0.660321	6.07524e-54	postive
ITGAV	AC005253.2	0.666573	2.71963e-55	postive
CDH2	AC005253.2	0.665518	4.61777e-55	postive
CDH11	AC005253.2	0.54741	3.31336e-34	postive
BMP1	AC005253.2	0.523077	7.15131e-31	postive
CALD1	AC005253.2	0.536106	1.26745e-32	postive
SGCB	AC005253.2	0.642606	2.72904e-50	postive
DAB2	AC005253.2	0.509063	4.52503e-29	postive
PLOD2	AC005253.2	0.511514	2.22106e-29	postive
FGF2	AC005253.2	0.64031	7.79525e-50	postive
SGCD	AC005253.2	0.557642	1.08385e-35	postive
SLC6A8	AC005253.2	0.51324	1.34126e-29	postive
CALU	AC005253.2	0.546552	4.39003e-34	postive
PRRX1	AC005253.2	0.573965	3.59901e-38	postive
FERMT2	AC005253.2	0.645062	8.78997e-51	postive
DST	AC005253.2	0.587522	2.45109e-40	postive
TPM4	AC005253.2	0.512823	1.51546e-29	postive
COPA	AC005253.2	0.735438	1.17074e-72	postive
ITGA2	AC005253.2	0.584773	6.86989e-40	postive
TGFBR3	AC005253.2	0.513363	1.29365e-29	postive
DPYSL3	AC005253.2	0.603045	6.01921e-43	postive
CADM1	AC005253.2	0.650129	8.21676e-52	postive
FAS	AC005253.2	0.513903	1.10398e-29	postive
PVR	AC005253.2	0.568971	2.1345e-37	postive
NOTCH2	AC005253.2	0.689181	1.86194e-60	postive
COLGALT1	AC005253.2	0.58893	1.43992e-40	postive
WIPF1	AC005253.2	0.521864	1.03197e-30	postive
VCAN	AC005618.1	0.585623	5.00022e-40	postive
ITGAV	AC005618.1	0.591123	6.25748e-41	postive
CDH2	AC005618.1	0.582303	1.71962e-39	postive
CDH11	AC005618.1	0.581468	2.34117e-39	postive
CALD1	AC005618.1	0.583048	1.3051e-39	postive
SGCB	AC005618.1	0.595833	1.02261e-41	postive
FGF2	AC005618.1	0.573726	3.92142e-38	postive
SGCD	AC005618.1	0.542892	1.44554e-33	postive
CALU	AC005618.1	0.550503	1.19299e-34	postive
PRRX1	AC005618.1	0.504197	1.82736e-28	postive
FERMT2	AC005618.1	0.57721	1.11337e-38	postive
COPA	AC005618.1	0.68751	4.65431e-60	postive
DPYSL3	AC005618.1	0.614335	6.15973e-45	postive
CADM1	AC005618.1	0.608368	7.10088e-44	postive
NOTCH2	AC005618.1	0.581862	2.02446e-39	postive
WIPF1	AC005618.1	0.513245	1.33915e-29	postive
LAMA3	AC006111.1	0.729383	6.43921e-71	postive
TNFAIP3	AC006111.1	0.602677	6.96619e-43	postive
CDH2	AC006115.3	0.627159	2.68847e-47	postive
SGCB	AC006115.3	0.652183	3.10306e-52	postive
CALU	AC006115.3	0.521974	9.98282e-31	postive
TPM4	AC006115.3	0.52713	2.07827e-31	postive
COPA	AC006115.3	0.606842	1.3159e-43	postive
MCM7	AC006115.3	0.515957	6.02583e-30	postive
GAS1	AC006115.3	0.523408	6.46848e-31	postive
CADM1	AC006115.3	0.501379	4.05882e-28	postive
PVR	AC006115.3	0.526053	2.89075e-31	postive
ITGAV	AC006272.1	0.509871	3.58154e-29	postive
COPA	AC006272.1	0.516788	4.71118e-30	postive
CADM1	AC006272.1	0.512571	1.63138e-29	postive
NOTCH2	AC006272.1	0.52019	1.70728e-30	postive
VCAN	AC006449.1	0.546239	4.8645e-34	postive
COL7A1	AC006538.1	0.607567	9.82119e-44	postive
MAGEE1	AC007092.1	0.513094	1.39956e-29	postive
LOXL1	AC007292.3	0.505127	1.40175e-28	postive
LAMA3	AC007292.3	0.67269	1.20899e-56	postive
TNFAIP3	AC007292.3	0.582656	1.50915e-39	postive
SAT1	AC007362.1	0.557817	1.02135e-35	postive
FAS	AC007362.1	0.504008	1.92797e-28	postive
VCAN	AC007383.3	0.510921	2.6399e-29	postive
ITGAV	AC007383.3	0.51056	2.93198e-29	postive
CDH2	AC007383.3	0.583431	1.13197e-39	postive
BMP1	AC007383.3	0.546765	4.09376e-34	postive
SGCB	AC007383.3	0.557352	1.19624e-35	postive
FGF2	AC007383.3	0.550451	1.21395e-34	postive
MATN2	AC007383.3	0.507056	8.0688e-29	postive
SERPINE2	AC007383.3	0.552494	6.14703e-35	postive
PRRX1	AC007383.3	0.561278	3.12354e-36	postive
ID2	AC007383.3	0.588452	1.72583e-40	postive
FERMT2	AC007383.3	0.571713	8.06112e-38	postive
DST	AC007383.3	0.718901	5.1576e-68	postive
COPA	AC007383.3	0.562149	2.31348e-36	postive
DPYSL3	AC007383.3	0.560402	4.22052e-36	postive
COLGALT1	AC007383.3	0.537763	7.49175e-33	postive
VCAN	AC007620.3	0.649142	1.30841e-51	postive
LAMC1	AC007620.3	0.605163	2.58435e-43	postive
ITGAV	AC007620.3	0.745448	1.21258e-75	postive
CDH2	AC007620.3	0.775641	1.45548e-85	postive
FSTL1	AC007620.3	0.55003	1.39579e-34	postive
NID2	AC007620.3	0.551651	8.14383e-35	postive
CDH11	AC007620.3	0.716971	1.70896e-67	postive
CALD1	AC007620.3	0.663999	9.85663e-55	postive
SGCB	AC007620.3	0.741568	1.80746e-74	postive
DAB2	AC007620.3	0.51722	4.14387e-30	postive
WNT5A	AC007620.3	0.589747	1.05642e-40	postive
PLOD2	AC007620.3	0.581961	1.95213e-39	postive
ITGB1	AC007620.3	0.658908	1.21314e-53	postive
FGF2	AC007620.3	0.629493	9.72829e-48	postive
SNTB1	AC007620.3	0.562558	2.00843e-36	postive
MATN2	AC007620.3	0.519598	2.0389e-30	postive
GLIPR1	AC007620.3	0.571893	7.55994e-38	postive
SGCD	AC007620.3	0.647803	2.45245e-51	postive
CALU	AC007620.3	0.719238	4.17901e-68	postive
PRRX1	AC007620.3	0.65928	1.01151e-53	postive
MYLK	AC007620.3	0.504446	1.70226e-28	postive
FERMT2	AC007620.3	0.753238	4.59603e-78	postive
TPM4	AC007620.3	0.643499	1.80966e-50	postive
COPA	AC007620.3	0.809143	1.45267e-98	postive
ITGA2	AC007620.3	0.528483	1.37026e-31	postive
CDH6	AC007620.3	0.502042	3.36606e-28	postive
NT5E	AC007620.3	0.569681	1.66008e-37	postive
DPYSL3	AC007620.3	0.696769	2.68384e-62	postive
CADM1	AC007620.3	0.661021	4.30506e-54	postive
PVR	AC007620.3	0.620995	3.77965e-46	postive
NOTCH2	AC007620.3	0.688138	3.30098e-60	postive
COLGALT1	AC007620.3	0.621096	3.62173e-46	postive
WIPF1	AC007620.3	0.681308	1.32229e-58	postive
LOXL1	AC007952.5	0.535024	1.78316e-32	postive
LAMA3	AC007952.5	0.776957	4.96113e-86	postive
TNFAIP3	AC007952.5	0.659881	7.53696e-54	postive
DST	AC007966.1	0.526565	2.4715e-31	postive
BMP1	AC008443.1	0.54035	3.27884e-33	postive
DST	AC008443.1	0.711861	3.88496e-66	postive
LAMA3	AC009060.1	0.57932	5.15582e-39	postive
DST	AC009120.3	0.519674	1.99273e-30	postive
NTM	AC009120.3	0.599335	2.60719e-42	postive
FBN1	AC009120.5	0.517089	4.3081e-30	postive
VCAN	AC009120.5	0.544078	9.84023e-34	postive
ITGAV	AC009120.5	0.568632	2.40574e-37	postive
CDH2	AC009120.5	0.557108	1.29926e-35	postive
SGCB	AC009120.5	0.586102	4.17959e-40	postive
FGF2	AC009120.5	0.509095	4.48331e-29	postive
FERMT2	AC009120.5	0.518821	2.57201e-30	postive
DST	AC009120.5	0.543921	1.03535e-33	postive
COPA	AC009120.5	0.654296	1.13043e-52	postive
DPYSL3	AC009120.5	0.508674	5.06361e-29	postive
CADM1	AC009120.5	0.589433	1.19022e-40	postive
NTM	AC009120.5	0.525713	3.20733e-31	postive
NOTCH2	AC009120.5	0.5404	3.22651e-33	postive
FMOD	AC009403.2	0.540572	3.0531e-33	postive
CDH2	AC009506.1	0.566401	5.27135e-37	postive
SGCB	AC009506.1	0.561664	2.73481e-36	postive
FGF2	AC009506.1	0.579063	5.66591e-39	postive
PFN2	AC009506.1	0.5065	9.46451e-29	postive
PRRX1	AC009506.1	0.535251	1.66e-32	postive
ID2	AC009506.1	0.585843	4.60539e-40	postive
FERMT2	AC009506.1	0.578897	6.01907e-39	postive
COPA	AC009506.1	0.547938	2.7852e-34	postive
DPYSL3	AC009506.1	0.554164	3.51179e-35	postive
CADM1	AC009506.1	0.505732	1.17929e-28	postive
CAP2	AC010980.2	0.509586	3.88988e-29	postive
SLIT2	AC010980.2	0.554454	3.18554e-35	postive
CDH2	AC011897.1	0.598674	3.37866e-42	postive
SGCB	AC011897.1	0.525993	2.94404e-31	postive
LRP1	AC011897.1	0.565523	7.16625e-37	postive
CDH6	AC011897.1	0.552931	5.31122e-35	postive
NT5E	AC011897.1	0.556677	1.5039e-35	postive
CADM1	AC011897.1	0.544404	8.84967e-34	postive
PVR	AC011897.1	0.518211	3.08519e-30	postive
COL7A1	AC012615.1	0.61596	3.13753e-45	postive
COPA	AC012615.1	-0.527126	2.08077e-31	negative
FLNA	AC012615.1	0.534895	1.8574e-32	postive
PPIB	AC012615.1	0.52853	1.35083e-31	postive
MAGEE1	AC013268.5	0.800867	4.01332e-95	postive
BASP1	AC013268.5	0.656136	4.66216e-53	postive
RGS4	AC013268.5	0.694901	7.71497e-62	postive
CAP2	AC013268.5	0.643763	1.60265e-50	postive
ENO2	AC013268.5	0.770172	1.18145e-83	postive
NTM	AC013402.2	0.551776	7.811e-35	postive
COL5A3	AC016773.1	0.557487	1.14259e-35	postive
FERMT2	AC018755.1	0.563043	1.69808e-36	postive
DST	AC018755.1	0.525894	3.03449e-31	postive
LOXL1	AC019171.1	0.514667	8.81822e-30	postive
LAMA3	AC019171.1	0.783366	2.35863e-88	postive
FZD8	AC019171.1	0.54469	8.06493e-34	postive
TNFAIP3	AC019171.1	0.655228	7.22352e-53	postive
VCAN	AC021224.1	0.601401	1.15533e-42	postive
ITGAV	AC021224.1	0.523424	6.43719e-31	postive
CDH2	AC021224.1	0.567781	3.24703e-37	postive
CALD1	AC021224.1	0.501169	4.30601e-28	postive
SGCB	AC021224.1	0.62387	1.10959e-46	postive
FGF2	AC021224.1	0.509518	3.96683e-29	postive
PRRX1	AC021224.1	0.561814	2.59697e-36	postive
ID2	AC021224.1	0.501809	3.59568e-28	postive
FERMT2	AC021224.1	0.540008	3.65834e-33	postive
COPA	AC021224.1	0.679833	2.89644e-58	postive
DPYSL3	AC021224.1	0.602766	6.7255e-43	postive
CADM1	AC021224.1	0.556908	1.39057e-35	postive
LAMA3	AC021860.1	0.740771	3.12874e-74	postive
FZD8	AC021860.1	0.54886	2.05559e-34	postive
TNFAIP3	AC021860.1	0.711451	4.97667e-66	postive
FBN1	AC024560.3	0.559206	6.35788e-36	postive
VCAN	AC024560.3	0.613673	8.10011e-45	postive
ITGAV	AC024560.3	0.713878	1.14158e-66	postive
CDH2	AC024560.3	0.705487	1.74066e-64	postive
CDH11	AC024560.3	0.581829	2.04962e-39	postive
SPOCK1	AC024560.3	0.544028	9.99968e-34	postive
CALD1	AC024560.3	0.579154	5.48039e-39	postive
SGCB	AC024560.3	0.730598	2.90613e-71	postive
FGF2	AC024560.3	0.643992	1.44188e-50	postive
SERPINE2	AC024560.3	0.528108	1.53838e-31	postive
PFN2	AC024560.3	0.551255	9.29314e-35	postive
SGCD	AC024560.3	0.594906	1.46433e-41	postive
CALU	AC024560.3	0.57404	3.50345e-38	postive
PRRX1	AC024560.3	0.578856	6.11053e-39	postive
FERMT2	AC024560.3	0.662296	2.29494e-54	postive
TPM4	AC024560.3	0.500149	5.73703e-28	postive
COPA	AC024560.3	0.840718	2.00131e-113	postive
NT5E	AC024560.3	0.530887	6.50957e-32	postive
DPYSL3	AC024560.3	0.642546	2.80477e-50	postive
CADM1	AC024560.3	0.770372	1.00741e-83	postive
NTM	AC024560.3	0.577662	9.44641e-39	postive
PVR	AC024560.3	0.624722	7.69907e-47	postive
NOTCH2	AC024560.3	0.650661	6.38817e-52	postive
WIPF1	AC024560.3	0.516832	4.64888e-30	postive
LAMA3	AC025171.1	0.673868	6.57962e-57	postive
FGF2	AC025171.1	0.607979	8.3125e-44	postive
CDH6	AC025171.1	0.516355	5.3549e-30	postive
TNFAIP3	AC025171.1	0.744619	2.16818e-75	postive
NOTCH2	AC025171.1	0.509611	3.86152e-29	postive
BMP1	AC027601.1	0.520298	1.65301e-30	postive
LAMA3	AC027601.1	0.534254	2.27225e-32	postive
DST	AC027601.1	0.507554	6.99257e-29	postive
TNFAIP3	AC027601.1	0.517231	4.12955e-30	postive
VCAN	AC027763.2	0.655475	6.41318e-53	postive
ITGAV	AC027763.2	0.613271	9.56178e-45	postive
CDH2	AC027763.2	0.604884	2.88927e-43	postive
TIMP3	AC027763.2	0.5983	3.91135e-42	postive
SGCB	AC027763.2	0.612653	1.23376e-44	postive
FGF2	AC027763.2	0.696335	3.43192e-62	postive
SNTB1	AC027763.2	0.505696	1.19139e-28	postive
MATN2	AC027763.2	0.516581	5.00829e-30	postive
SERPINE2	AC027763.2	0.505179	1.38103e-28	postive
ABI3BP	AC027763.2	0.532803	3.58201e-32	postive
PFN2	AC027763.2	0.617552	1.61377e-45	postive
SGCD	AC027763.2	0.635037	8.39509e-49	postive
SLC6A8	AC027763.2	0.525783	3.13906e-31	postive
PRRX1	AC027763.2	0.63412	1.26314e-48	postive
ID2	AC027763.2	0.629426	1.00168e-47	postive
FERMT2	AC027763.2	0.695113	6.84854e-62	postive
DST	AC027763.2	0.718668	5.96349e-68	postive
COPA	AC027763.2	0.712766	2.24561e-66	postive
TGFBR3	AC027763.2	0.502087	3.32353e-28	postive
DPYSL3	AC027763.2	0.703965	4.25054e-64	postive
CADM1	AC027763.2	0.598506	3.60853e-42	postive
NTM	AC027763.2	0.618677	1.0062e-45	postive
NOTCH2	AC027763.2	0.649426	1.14444e-51	postive
WIPF1	AC027763.2	0.528265	1.46552e-31	postive
MAGEE1	AC040173.1	0.525631	3.28806e-31	postive
ENO2	AC040173.1	0.649674	1.01857e-51	postive
LAMA3	AC062029.1	0.741954	1.38435e-74	postive
FZD8	AC062029.1	0.555572	2.18567e-35	postive
CDH6	AC062029.1	0.541384	2.35197e-33	postive
TNFAIP3	AC062029.1	0.728277	1.3231e-70	postive
ENO2	AC067969.2	0.552499	6.13576e-35	postive
INHBA	AC068620.1	0.511977	1.94061e-29	postive
MAGEE1	AC068987.1	0.577801	8.97981e-39	postive
BASP1	AC068987.1	0.526034	2.90735e-31	postive
ENO2	AC068987.1	0.747727	2.42427e-76	postive
FBN1	AC069213.1	0.645688	6.57418e-51	postive
COL1A1	AC069213.1	0.664561	7.44864e-55	postive
FN1	AC069213.1	0.616664	2.33918e-45	postive
COL1A2	AC069213.1	0.655286	7.02662e-53	postive
LUM	AC069213.1	0.681069	1.50225e-58	postive
COL6A2	AC069213.1	0.626273	3.94488e-47	postive
THBS2	AC069213.1	0.545116	7.01821e-34	postive
NNMT	AC069213.1	0.612546	1.28919e-44	postive
FAP	AC069213.1	0.52819	1.50012e-31	postive
COL12A1	AC069213.1	0.613646	8.19298e-45	postive
COMP	AC069213.1	0.733594	4.01325e-72	postive
FBLN1	AC069213.1	0.558135	9.16351e-36	postive
COL8A2	AC069213.1	0.593441	2.57518e-41	postive
MATN3	AC069213.1	0.751967	1.15734e-77	postive
MFAP5	AC069213.1	0.744389	2.54735e-75	postive
SFRP4	AC069213.1	0.65058	6.63795e-52	postive
MXRA5	AC069213.1	0.670985	2.90052e-56	postive
CDH2	AC073254.1	0.512237	1.79855e-29	postive
SGCB	AC073254.1	0.527132	2.07684e-31	postive
COPA	AC073254.1	0.600101	1.92962e-42	postive
LOXL1	AC073333.1	0.507592	6.91719e-29	postive
LAMA3	AC073333.1	0.7603	2.44178e-80	postive
FZD8	AC073333.1	0.503755	2.07201e-28	postive
TNFAIP3	AC073333.1	0.640035	8.83232e-50	postive
VCAN	AC074286.1	0.582674	1.49943e-39	postive
FGF2	AC074286.1	0.591998	4.48084e-41	postive
SGCD	AC074286.1	0.503678	2.11779e-28	postive
FERMT2	AC074286.1	0.508608	5.16052e-29	postive
DST	AC074286.1	0.638613	1.68349e-49	postive
COPA	AC074286.1	0.53188	4.77922e-32	postive
DPYSL3	AC074286.1	0.500976	4.54713e-28	postive
NTM	AC074286.1	0.508786	4.90299e-29	postive
NOTCH2	AC074286.1	0.564988	8.63969e-37	postive
DST	AC083799.1	0.54461	8.27788e-34	postive
SAT1	AC083799.1	0.570572	1.21005e-37	postive
FAS	AC083799.1	0.53044	7.47988e-32	postive
VCAN	AC083843.1	0.537869	7.24476e-33	postive
ITGAV	AC083843.1	0.577572	9.76087e-39	postive
CDH2	AC083843.1	0.560487	4.10044e-36	postive
SGCB	AC083843.1	0.571977	7.33615e-38	postive
FGF2	AC083843.1	0.547874	2.84433e-34	postive
FERMT2	AC083843.1	0.517511	3.79987e-30	postive
DST	AC083843.1	0.506586	9.23478e-29	postive
COPA	AC083843.1	0.620252	5.17853e-46	postive
TGFBR3	AC083843.1	0.518011	3.27467e-30	postive
DPYSL3	AC083843.1	0.518184	3.11019e-30	postive
CADM1	AC083843.1	0.541326	2.39592e-33	postive
NOTCH2	AC083843.1	0.564706	9.53187e-37	postive
DST	AC090186.1	0.589165	1.31739e-40	postive
MAGEE1	AC090425.1	0.505233	1.3602e-28	postive
APLP1	AC090425.1	0.5306	7.1175e-32	postive
ENO2	AC090425.1	0.685106	1.72007e-59	postive
LAMA3	AC090587.2	0.758832	7.35879e-80	postive
TNFAIP3	AC090587.2	0.644283	1.26058e-50	postive
ENO2	AC092171.4	0.666477	2.85277e-55	postive
FSTL1	AC093734.1	0.565847	6.40047e-37	postive
ITGA5	AC093734.1	0.52224	9.2106e-31	postive
ITGB1	AC093734.1	0.510506	2.97859e-29	postive
CD59	AC093734.1	0.528633	1.3084e-31	postive
TGM2	AC093734.1	0.553045	5.11308e-35	postive
COLGALT1	AC093734.1	0.515249	7.42642e-30	postive
WIPF1	AC093734.1	0.503886	1.9963e-28	postive
IGFBP3	AC096677.1	0.504788	1.54414e-28	postive
LAMC1	AC096677.1	0.510866	2.68255e-29	postive
ITGAV	AC096677.1	0.720268	2.19457e-68	postive
CDH2	AC096677.1	0.693642	1.56459e-61	postive
CDH11	AC096677.1	0.568064	2.93901e-37	postive
SGCB	AC096677.1	0.632189	2.97416e-48	postive
ITGB1	AC096677.1	0.564377	1.06852e-36	postive
FGF2	AC096677.1	0.556781	1.45202e-35	postive
SGCD	AC096677.1	0.575094	2.39633e-38	postive
CALU	AC096677.1	0.510822	2.71697e-29	postive
FERMT2	AC096677.1	0.571113	9.98302e-38	postive
TPM4	AC096677.1	0.523373	6.53815e-31	postive
COPA	AC096677.1	0.681878	9.7576e-59	postive
CDH6	AC096677.1	0.597737	4.87458e-42	postive
CADM1	AC096677.1	0.633349	1.77936e-48	postive
PVR	AC096677.1	0.606157	1.73335e-43	postive
NOTCH2	AC096677.1	0.558831	7.2267e-36	postive
WIPF1	AC096677.1	0.542222	1.79482e-33	postive
LAMA3	AC097359.2	0.726338	4.6368e-70	postive
TNFAIP3	AC097359.2	0.590217	8.83769e-41	postive
LOXL1	AC097381.1	0.523074	7.15712e-31	postive
LAMA3	AC097381.1	0.748846	1.09226e-76	postive
TNFAIP3	AC097381.1	0.632785	2.2842e-48	postive
LAMA3	AC098820.3	0.611174	2.26421e-44	postive
TNFAIP3	AC098820.3	0.595142	1.33649e-41	postive
LAMA3	AC099850.1	0.729638	5.45019e-71	postive
FZD8	AC099850.1	0.513582	1.21321e-29	postive
TNFAIP3	AC099850.1	0.68155	1.1626e-58	postive
BMP1	AC105020.1	0.504611	1.62428e-28	postive
DST	AC114546.1	0.535278	1.6461e-32	postive
COL5A1	AC116614.1	0.501661	3.74905e-28	postive
COL6A3	AC116614.1	0.539068	4.94303e-33	postive
PCOLCE	AC116614.1	0.561308	3.09184e-36	postive
FOXC2	AC116614.1	0.593414	2.60224e-41	postive
VCAN	AC117395.1	0.596418	8.14814e-42	postive
CDH2	AC117395.1	0.516358	5.35025e-30	postive
BMP1	AC117395.1	0.510175	3.27914e-29	postive
SGCB	AC117395.1	0.532845	3.53545e-32	postive
FGF2	AC117395.1	0.512814	1.5194e-29	postive
PFN2	AC117395.1	0.655181	7.39007e-53	postive
PRRX1	AC117395.1	0.5474	3.32391e-34	postive
FERMT2	AC117395.1	0.561691	2.70954e-36	postive
COPA	AC117395.1	0.555826	2.00617e-35	postive
DPYSL3	AC117395.1	0.560482	4.1062e-36	postive
NOTCH2	AC117395.1	0.571167	9.79199e-38	postive
VCAN	AC122129.1	0.511561	2.19121e-29	postive
DST	AC122129.1	0.642393	3.0085e-50	postive
NTM	AC122129.1	0.68362	3.83459e-59	postive
FBN1	AC123768.4	0.553835	3.92222e-35	postive
ITGAV	AC123768.4	0.553102	5.01604e-35	postive
CDH2	AC123768.4	0.55317	4.90332e-35	postive
SGCB	AC123768.4	0.599755	2.21066e-42	postive
FGF2	AC123768.4	0.596604	7.57964e-42	postive
SGCD	AC123768.4	0.545477	6.23943e-34	postive
FERMT2	AC123768.4	0.537877	7.22606e-33	postive
DST	AC123768.4	0.55602	1.8785e-35	postive
COPA	AC123768.4	0.620452	4.75909e-46	postive
CADM1	AC123768.4	0.53379	2.62877e-32	postive
TNFAIP3	AC123768.4	0.514083	1.04719e-29	postive
NOTCH2	AC123768.4	0.532542	3.88682e-32	postive
COLGALT1	AC123768.4	0.511134	2.48101e-29	postive
WIPF1	AC123768.4	0.528503	1.36187e-31	postive
CDH2	AC127496.1	0.588873	1.47144e-40	postive
SGCB	AC127496.1	0.519123	2.35e-30	postive
COPA	AC127496.1	0.553799	3.97082e-35	postive
GAS1	AC127496.1	0.509064	4.5234e-29	postive
CADM1	AC127496.1	0.518256	3.04455e-30	postive
PVR	AC127496.1	0.51101	2.57215e-29	postive
CADM1	AC131097.3	0.50803	6.09796e-29	postive
FBN1	AC132872.1	0.568282	2.72142e-37	postive
VCAN	AC132872.1	0.536927	9.76941e-33	postive
BMP1	AC132872.1	0.676821	1.41464e-57	postive
DAB2	AC132872.1	0.500084	5.84268e-28	postive
FGF2	AC132872.1	0.523785	5.76916e-31	postive
DST	AC132872.1	0.567758	3.27319e-37	postive
COPA	AC132872.1	0.515345	7.21927e-30	postive
LRP1	AC132872.1	0.56939	1.84027e-37	postive
NOTCH2	AC132872.1	0.607331	1.08021e-43	postive
COLGALT1	AC132872.1	0.648293	1.94939e-51	postive
LAMA3	AC133785.1	0.655077	7.76749e-53	postive
TNFAIP3	AC133785.1	0.557718	1.05618e-35	postive
DST	AC135048.1	0.533239	3.12515e-32	postive
VCAN	AC135178.1	0.504787	1.54457e-28	postive
DST	AC135178.1	0.736178	7.11762e-73	postive
BMP1	AC138035.2	0.522324	8.98035e-31	postive
DST	AC138035.2	0.582224	1.77093e-39	postive
COPA	AC144521.1	0.525118	3.8455e-31	postive
MMP2	AC144831.1	0.536086	1.27514e-32	postive
FBLN1	AC144831.1	0.71653	2.24415e-67	postive
PCOLCE	AC144831.1	0.507482	7.13936e-29	postive
COL8A2	AC144831.1	0.617359	1.74961e-45	postive
VEGFC	AC144831.1	0.578663	6.5572e-39	postive
IGFBP4	AC144831.1	0.608997	5.5003e-44	postive
TGM2	AC144831.1	0.503345	2.32772e-28	postive
ITGAV	ACAP2-IT1	0.547026	3.75816e-34	postive
CDH2	ACAP2-IT1	0.501803	3.60166e-28	postive
MAGEE1	ACAP2-IT1	0.533775	2.64104e-32	postive
SGCB	ACAP2-IT1	0.529927	8.77109e-32	postive
COPA	ACAP2-IT1	0.627875	1.9701e-47	postive
CADM1	ACAP2-IT1	0.599735	2.22806e-42	postive
PVR	ACAP2-IT1	0.500437	5.29162e-28	postive
LAMA3	ADIRF-AS1	0.581179	2.60504e-39	postive
FBN1	AF131215.2	0.518053	3.23402e-30	postive
VCAN	AF131215.2	0.697771	1.51836e-62	postive
ITGAV	AF131215.2	0.663723	1.13098e-54	postive
CDH2	AF131215.2	0.71562	3.9286e-67	postive
CDH11	AF131215.2	0.53964	4.11576e-33	postive
BMP1	AF131215.2	0.511659	2.12922e-29	postive
TIMP3	AF131215.2	0.50927	4.26225e-29	postive
CALD1	AF131215.2	0.543787	1.08166e-33	postive
SGCB	AF131215.2	0.720858	1.51565e-68	postive
WNT5A	AF131215.2	0.55741	1.17288e-35	postive
FGF2	AF131215.2	0.664167	9.06458e-55	postive
MATN2	AF131215.2	0.51117	2.45549e-29	postive
SERPINE2	AF131215.2	0.555448	2.27947e-35	postive
PFN2	AF131215.2	0.558533	8.00051e-36	postive
SGCD	AF131215.2	0.582268	1.74223e-39	postive
CALU	AF131215.2	0.560342	4.30837e-36	postive
PRRX1	AF131215.2	0.675764	2.45762e-57	postive
ID2	AF131215.2	0.571387	9.05478e-38	postive
FERMT2	AF131215.2	0.657454	2.46281e-53	postive
DST	AF131215.2	0.531333	5.66668e-32	postive
COPA	AF131215.2	0.777789	2.50361e-86	postive
NT5E	AF131215.2	0.502613	2.86463e-28	postive
DPYSL3	AF131215.2	0.75912	5.93118e-80	postive
CADM1	AF131215.2	0.69787	1.43497e-62	postive
NTM	AF131215.2	0.586646	3.40786e-40	postive
PVR	AF131215.2	0.521439	1.17299e-30	postive
NOTCH2	AF131215.2	0.644328	1.23482e-50	postive
COLGALT1	AF131215.2	0.518403	2.91337e-30	postive
WIPF1	AF131215.2	0.507031	8.12635e-29	postive
ID2	AF131216.5	0.505895	1.1256e-28	postive
NTM	AF131216.5	0.505382	1.30348e-28	postive
IL32	AGAP1-IT1	0.584097	8.83954e-40	postive
COL3A1	AGAP2-AS1	0.606072	1.79364e-43	postive
COL5A2	AGAP2-AS1	0.59053	7.8441e-41	postive
COL5A1	AGAP2-AS1	0.524783	4.25862e-31	postive
COL6A3	AGAP2-AS1	0.736186	7.07879e-73	postive
COL11A1	AGAP2-AS1	0.662507	2.06798e-54	postive
SERPINH1	AGAP2-AS1	0.514703	8.72529e-30	postive
MGP	AGAP2-AS1	0.551246	9.31887e-35	postive
PCOLCE	AGAP2-AS1	0.646151	5.30101e-51	postive
SLIT3	AGAP2-AS1	0.641338	4.87647e-50	postive
FBN2	AGAP2-AS1	0.502044	3.36483e-28	postive
SFRP1	AGAP2-AS1	0.554727	2.90601e-35	postive
FOXC2	AGAP2-AS1	0.854593	5.0506e-121	postive
PDGFRB	AGAP2-AS1	0.601986	9.16371e-43	postive
GPX7	AGAP2-AS1	0.62263	1.88598e-46	postive
FBN1	AL020996.1	0.556422	1.63978e-35	postive
ITGAV	AL020996.1	0.554255	3.40703e-35	postive
CDH2	AL020996.1	0.521444	1.17108e-30	postive
LAMA3	AL020996.1	0.610635	2.82244e-44	postive
FGF2	AL020996.1	0.625367	5.83152e-47	postive
SGCD	AL020996.1	0.522161	9.43498e-31	postive
FZD8	AL020996.1	0.505345	1.3172e-28	postive
COPA	AL020996.1	0.572737	5.59157e-38	postive
CADM1	AL020996.1	0.547114	3.65125e-34	postive
TNFAIP3	AL020996.1	0.661663	3.13811e-54	postive
PVR	AL020996.1	0.514745	8.61615e-30	postive
NOTCH2	AL020996.1	0.641391	4.7603e-50	postive
FBN1	AL049840.1	0.513893	1.10716e-29	postive
BMP1	AL049840.1	0.659925	7.37577e-54	postive
DST	AL049840.1	0.506744	8.82516e-29	postive
BMP1	AL118506.1	0.516692	4.84636e-30	postive
PPIB	AL139385.1	0.516576	5.01601e-30	postive
FBN1	AL356356.1	0.505828	1.14743e-28	postive
BMP1	AL356356.1	0.512868	1.49536e-29	postive
TNFAIP3	AL356356.1	0.599935	2.05968e-42	postive
FAS	AL356356.1	0.535621	1.47737e-32	postive
EDIL3	AL450992.2	0.608764	6.04767e-44	postive
MAGEE1	AL450992.2	0.552921	5.32966e-35	postive
GREM1	AL450992.2	0.562938	1.76115e-36	postive
MYLK	AL450992.2	0.542228	1.79142e-33	postive
RGS4	AL450992.2	0.579636	4.59283e-39	postive
CADM1	AL450992.2	0.500344	5.43227e-28	postive
CAP2	AL450992.2	0.634744	9.5698e-49	postive
CDH2	AL590822.2	0.512567	1.63323e-29	postive
BMP1	AL590822.2	0.572729	5.60646e-38	postive
CALU	AL590822.2	0.526075	2.87095e-31	postive
COPA	AL590822.2	0.536843	1.00346e-32	postive
NOTCH2	AL590822.2	0.521166	1.27355e-30	postive
COLGALT1	AL590822.2	0.612337	1.405e-44	postive
GPX7	AL590822.2	0.539339	4.53246e-33	postive
COL6A3	AL627309.1	0.504421	1.71442e-28	postive
COL11A1	AL627309.1	0.524124	5.20524e-31	postive
FOXC2	AL627309.1	0.525921	3.00998e-31	postive
VCAN	AL645728.1	0.533731	2.67852e-32	postive
ITGAV	AL645728.1	0.580255	3.6593e-39	postive
CDH2	AL645728.1	0.655087	7.73242e-53	postive
CDH11	AL645728.1	0.536831	1.00741e-32	postive
VCAM1	AL645728.1	0.514081	1.04766e-29	postive
CALD1	AL645728.1	0.531185	5.93437e-32	postive
SGCB	AL645728.1	0.567096	4.1322e-37	postive
PLOD2	AL645728.1	0.539062	4.95246e-33	postive
FGF2	AL645728.1	0.605545	2.21647e-43	postive
SGCD	AL645728.1	0.50879	4.89688e-29	postive
CALU	AL645728.1	0.512718	1.56254e-29	postive
PRRX1	AL645728.1	0.515217	7.49731e-30	postive
FERMT2	AL645728.1	0.655132	7.56732e-53	postive
COPA	AL645728.1	0.638561	1.72328e-49	postive
CADM1	AL645728.1	0.60473	3.07336e-43	postive
PVR	AL645728.1	0.587272	2.69316e-40	postive
NOTCH2	AL645728.1	0.613545	8.53945e-45	postive
COL16A1	ALDH1L1-AS2	0.514572	9.06824e-30	postive
PDLIM4	ALDH1L1-AS2	0.501011	4.50284e-28	postive
VCAN	ANKRD10-IT1	0.552154	6.88731e-35	postive
ITGAV	ANKRD10-IT1	0.52129	1.22665e-30	postive
CDH2	ANKRD10-IT1	0.521231	1.24872e-30	postive
COPA	ANKRD10-IT1	0.556814	1.43581e-35	postive
NOTCH2	ANKRD10-IT1	0.576155	1.6328e-38	postive
FBN1	AP000347.2	0.552434	6.27178e-35	postive
VCAN	AP000347.2	0.526999	2.16337e-31	postive
ITGAV	AP000347.2	0.599909	2.08143e-42	postive
CDH2	AP000347.2	0.609728	4.08556e-44	postive
SGCB	AP000347.2	0.583196	1.23532e-39	postive
FGF2	AP000347.2	0.593135	2.89682e-41	postive
PRRX1	AP000347.2	0.513911	1.10142e-29	postive
FERMT2	AP000347.2	0.54448	8.63583e-34	postive
DST	AP000347.2	0.523495	6.30044e-31	postive
COPA	AP000347.2	0.687421	4.88571e-60	postive
TGFBR3	AP000347.2	0.51488	8.28197e-30	postive
DPYSL3	AP000347.2	0.572168	6.85315e-38	postive
CADM1	AP000347.2	0.616631	2.37191e-45	postive
NTM	AP000347.2	0.517979	3.30603e-30	postive
NOTCH2	AP000347.2	0.595805	1.03362e-41	postive
COLGALT1	AP000347.2	0.536747	1.0343e-32	postive
FBN1	AP000442.1	0.531752	4.97279e-32	postive
LAMA3	AP000442.1	0.580706	3.09987e-39	postive
TNFAIP3	AP000442.1	0.606911	1.27974e-43	postive
TIMP1	AP001007.1	0.50382	2.03436e-28	postive
DAB2	AP001007.1	0.510293	3.16838e-29	postive
FUCA1	AP001007.1	0.716416	2.40689e-67	postive
SAT1	AP001007.1	0.571214	9.62968e-38	postive
CAPG	AP001007.1	0.804914	8.73612e-97	postive
LOXL1	AP001266.1	0.565507	7.20844e-37	postive
LAMA3	AP001412.1	0.65905	1.13196e-53	postive
TNFAIP3	AP001412.1	0.597643	5.0567e-42	postive
LOXL1	AP003774.4	0.522663	8.10517e-31	postive
LAMA3	AP003774.4	0.7443	2.71148e-75	postive
FZD8	AP003774.4	0.537614	7.85658e-33	postive
TNFAIP3	AP003774.4	0.695502	5.49682e-62	postive
APLP1	AP005482.1	0.524904	4.10457e-31	postive
ENO2	AP005482.1	0.614567	5.59536e-45	postive
FGF2	AQP4-AS1	0.51141	2.28975e-29	postive
COL7A1	ARAP1-AS1	0.751751	1.35385e-77	postive
FLNA	ARAP1-AS1	0.642418	2.97424e-50	postive
CDH2	ARHGAP5-AS1	0.521035	1.3245e-30	postive
SGCB	ARHGAP5-AS1	0.551859	7.59857e-35	postive
FGF2	ARHGAP5-AS1	0.646451	4.61001e-51	postive
SNTB1	ARHGAP5-AS1	0.534139	2.35624e-32	postive
PFN2	ARHGAP5-AS1	0.583236	1.21703e-39	postive
SGCD	ARHGAP5-AS1	0.54602	5.2246e-34	postive
ID2	ARHGAP5-AS1	0.586243	3.96378e-40	postive
FERMT2	ARHGAP5-AS1	0.655746	5.62885e-53	postive
DST	ARHGAP5-AS1	0.563869	1.27527e-36	postive
GJA1	ARHGAP5-AS1	0.521709	1.08122e-30	postive
COPA	ARHGAP5-AS1	0.544764	7.87134e-34	postive
TGFBR3	ARHGAP5-AS1	0.557158	1.27733e-35	postive
DPYSL3	ARHGAP5-AS1	0.549999	1.4101e-34	postive
CADM1	ARHGAP5-AS1	0.556288	1.71564e-35	postive
NTM	ARHGAP5-AS1	0.625248	6.13994e-47	postive
VCAN	ARHGEF26-AS1	0.575507	2.0641e-38	postive
FGF2	ARHGEF26-AS1	0.712987	1.96353e-66	postive
SNTB1	ARHGEF26-AS1	0.562034	2.40732e-36	postive
PFN2	ARHGEF26-AS1	0.504521	1.66613e-28	postive
ID2	ARHGEF26-AS1	0.532766	3.62344e-32	postive
FERMT2	ARHGEF26-AS1	0.541953	1.95789e-33	postive
GJA1	ARHGEF26-AS1	0.588378	1.77448e-40	postive
COPA	ARHGEF26-AS1	0.540526	3.09897e-33	postive
TGFBR3	ARHGEF26-AS1	0.635281	7.52907e-49	postive
DPYSL3	ARHGEF26-AS1	0.601872	9.58882e-43	postive
CADM1	ARHGEF26-AS1	0.538602	5.73529e-33	postive
NTM	ARHGEF26-AS1	0.589463	1.17672e-40	postive
NOTCH2	ARHGEF26-AS1	0.506061	1.07323e-28	postive
LAMA3	ARHGEF7-AS2	0.746355	6.40086e-76	postive
TNFAIP3	ARHGEF7-AS2	0.60926	4.94238e-44	postive
LOXL1	ARMCX3-AS1	0.502279	3.14813e-28	postive
LAMA3	ARMCX3-AS1	0.735962	8.23329e-73	postive
TNFAIP3	ARMCX3-AS1	0.629543	9.515e-48	postive
BMP1	ASB16-AS1	0.580806	2.98866e-39	postive
DST	ASB16-AS1	0.559138	6.50883e-36	postive
MCM7	ASB16-AS1	0.576763	1.30971e-38	postive
COLGALT1	ASB16-AS1	0.506969	8.27392e-29	postive
LOXL1	ASH1L-AS1	0.503274	2.37487e-28	postive
LAMA3	ASH1L-AS1	0.794128	1.93996e-92	postive
FZD8	ASH1L-AS1	0.542096	1.86944e-33	postive
TNFAIP3	ASH1L-AS1	0.685956	1.08523e-59	postive
COL16A1	ASMTL-AS1	0.658037	1.85479e-53	postive
FSTL3	ASMTL-AS1	0.514624	8.9306e-30	postive
ITGAV	BCDIN3D-AS1	0.549635	1.59086e-34	postive
CDH2	BCDIN3D-AS1	0.534623	2.02367e-32	postive
SGCB	BCDIN3D-AS1	0.531673	5.09667e-32	postive
FGF2	BCDIN3D-AS1	0.599128	2.82796e-42	postive
PFN2	BCDIN3D-AS1	0.503297	2.35976e-28	postive
ID2	BCDIN3D-AS1	0.526904	2.22708e-31	postive
FERMT2	BCDIN3D-AS1	0.531732	5.00515e-32	postive
COPA	BCDIN3D-AS1	0.601635	1.05319e-42	postive
DPYSL3	BCDIN3D-AS1	0.571719	8.04278e-38	postive
CADM1	BCDIN3D-AS1	0.645529	7.0788e-51	postive
NTM	BCDIN3D-AS1	0.526824	2.28219e-31	postive
VCAN	BDNF-AS	0.560563	3.99473e-36	postive
SGCB	BDNF-AS	0.552344	6.46307e-35	postive
FGF2	BDNF-AS	0.638855	1.50864e-49	postive
SERPINE2	BDNF-AS	0.504296	1.7764e-28	postive
PFN2	BDNF-AS	0.581107	2.67465e-39	postive
SGCD	BDNF-AS	0.531162	5.97752e-32	postive
SLC6A8	BDNF-AS	0.504294	1.77777e-28	postive
ID2	BDNF-AS	0.609364	4.73882e-44	postive
FERMT2	BDNF-AS	0.586054	4.25547e-40	postive
DST	BDNF-AS	0.694878	7.81768e-62	postive
COPA	BDNF-AS	0.590335	8.44995e-41	postive
DPYSL3	BDNF-AS	0.565098	8.31253e-37	postive
CADM1	BDNF-AS	0.552551	6.03043e-35	postive
NTM	BDNF-AS	0.70423	3.64064e-64	postive
VCAN	BOLA3-AS1	0.52358	6.14001e-31	postive
ITGAV	BOLA3-AS1	0.644459	1.16197e-50	postive
CDH2	BOLA3-AS1	0.659881	7.53917e-54	postive
THY1	BOLA3-AS1	0.570864	1.09094e-37	postive
SPOCK1	BOLA3-AS1	0.566953	4.34361e-37	postive
MAGEE1	BOLA3-AS1	0.510042	3.40829e-29	postive
SGCB	BOLA3-AS1	0.685445	1.4315e-59	postive
BASP1	BOLA3-AS1	0.57988	4.19932e-39	postive
RHOB	BOLA3-AS1	0.505971	1.10127e-28	postive
FGF2	BOLA3-AS1	0.597599	5.14547e-42	postive
SERPINE2	BOLA3-AS1	0.511492	2.23568e-29	postive
PFN2	BOLA3-AS1	0.583192	1.23703e-39	postive
SGCD	BOLA3-AS1	0.558657	7.67004e-36	postive
PRRX1	BOLA3-AS1	0.578014	8.31001e-39	postive
ID2	BOLA3-AS1	0.561991	2.44301e-36	postive
FERMT2	BOLA3-AS1	0.618762	9.70758e-46	postive
COPA	BOLA3-AS1	0.77933	6.99169e-87	postive
DPYSL3	BOLA3-AS1	0.652305	2.9278e-52	postive
CADM1	BOLA3-AS1	0.68184	9.96016e-59	postive
NTM	BOLA3-AS1	0.577551	9.83742e-39	postive
PVR	BOLA3-AS1	0.5999	2.08845e-42	postive
NOTCH2	BOLA3-AS1	0.524183	5.11314e-31	postive
ITGAV	C10orf25	0.50904	4.5557e-29	postive
CDH2	C10orf25	0.568674	2.3707e-37	postive
NID2	C10orf25	0.525525	3.3972e-31	postive
BMP1	C10orf25	0.522367	8.86386e-31	postive
SGCB	C10orf25	0.641348	4.8559e-50	postive
ITGB1	C10orf25	0.516474	5.17045e-30	postive
FERMT2	C10orf25	0.558198	8.9706e-36	postive
TPM4	C10orf25	0.518285	3.01778e-30	postive
COPA	C10orf25	0.612908	1.11066e-44	postive
MCM7	C10orf25	0.529965	8.66627e-32	postive
EMP3	C1RL-AS1	0.554864	2.77481e-35	postive
EFEMP2	C1RL-AS1	0.55037	1.24698e-34	postive
LOXL1	C1orf229	0.527143	2.06973e-31	postive
LAMA3	C1orf229	0.637697	2.54581e-49	postive
TNFAIP3	C1orf229	0.557174	1.27073e-35	postive
LAMA3	C22orf24	0.734482	2.22062e-72	postive
FZD8	C22orf24	0.519348	2.19702e-30	postive
TNFAIP3	C22orf24	0.579623	4.61498e-39	postive
DST	C5orf56	0.592251	4.06637e-41	postive
LRP1	C5orf56	0.520237	1.6834e-30	postive
FAS	C5orf56	0.506342	9.90502e-29	postive
FGF2	C5orf64	0.510101	3.35033e-29	postive
ITGAV	C9orf147	0.51279	1.53025e-29	postive
CDH2	C9orf147	0.560825	3.64994e-36	postive
CADM1	C9orf147	0.512287	1.77244e-29	postive
SGCB	CASC15	0.521116	1.2928e-30	postive
ITGB5	CASC2	0.516695	4.84197e-30	postive
PLOD2	CASC2	0.50817	5.85656e-29	postive
RHOB	CASC2	0.568052	2.95205e-37	postive
FGF2	CASC2	0.712267	3.03967e-66	postive
SNTB1	CASC2	0.570755	1.13389e-37	postive
ABI3BP	CASC2	0.505508	1.25741e-28	postive
SGCD	CASC2	0.550467	1.20743e-34	postive
FERMT2	CASC2	0.597514	5.31706e-42	postive
DST	CASC2	0.526634	2.41951e-31	postive
GJA1	CASC2	0.657775	2.10656e-53	postive
COPA	CASC2	0.552993	5.20179e-35	postive
TGFBR3	CASC2	0.707277	6.04583e-65	postive
DPYSL3	CASC2	0.517934	3.35083e-30	postive
ECM2	CASC2	0.507902	6.32635e-29	postive
CADM1	CASC2	0.534911	1.84801e-32	postive
NTM	CASC2	0.554165	3.5109e-35	postive
LAMA3	CBR3-AS1	0.725406	8.4393e-70	postive
FZD8	CBR3-AS1	0.583628	1.05233e-39	postive
TNFAIP3	CBR3-AS1	0.626935	2.96249e-47	postive
SDC4	CCDC13-AS1	0.545109	7.03615e-34	postive
DST	CD27-AS1	0.527451	1.88282e-31	postive
BASP1	CERS6-AS1	0.531551	5.29474e-32	postive
COPA	CERS6-AS1	0.517752	3.5369e-30	postive
BMP1	CIRBP-AS1	0.546458	4.52757e-34	postive
COPA	CIRBP-AS1	0.506328	9.94246e-29	postive
COLGALT1	CIRBP-AS1	0.533917	2.52626e-32	postive
FBN1	CKMT2-AS1	0.509659	3.8077e-29	postive
VCAN	CKMT2-AS1	0.639991	9.01093e-50	postive
ITGAV	CKMT2-AS1	0.618301	1.17872e-45	postive
CDH2	CKMT2-AS1	0.658822	1.26553e-53	postive
CDH11	CKMT2-AS1	0.50107	4.42888e-28	postive
TIMP3	CKMT2-AS1	0.518254	3.04601e-30	postive
CALD1	CKMT2-AS1	0.517091	4.30492e-30	postive
SGCB	CKMT2-AS1	0.700039	4.14244e-63	postive
FGF2	CKMT2-AS1	0.670435	3.84097e-56	postive
SERPINE2	CKMT2-AS1	0.509279	4.25174e-29	postive
PFN2	CKMT2-AS1	0.590784	7.12319e-41	postive
SGCD	CKMT2-AS1	0.614947	4.78077e-45	postive
SLC6A8	CKMT2-AS1	0.561361	3.03586e-36	postive
CALU	CKMT2-AS1	0.500444	5.28165e-28	postive
PRRX1	CKMT2-AS1	0.655393	6.67399e-53	postive
ID2	CKMT2-AS1	0.607337	1.07762e-43	postive
FERMT2	CKMT2-AS1	0.674849	3.95701e-57	postive
DST	CKMT2-AS1	0.612764	1.17832e-44	postive
COPA	CKMT2-AS1	0.771971	2.81887e-84	postive
DPYSL3	CKMT2-AS1	0.746284	6.73202e-76	postive
CADM1	CKMT2-AS1	0.665339	5.04908e-55	postive
NTM	CKMT2-AS1	0.62344	1.33389e-46	postive
PVR	CKMT2-AS1	0.500721	4.8848e-28	postive
NOTCH2	CKMT2-AS1	0.614974	4.72761e-45	postive
COLGALT1	CKMT2-AS1	0.519035	2.41312e-30	postive
WIPF1	CKMT2-AS1	0.510618	2.88334e-29	postive
VCAN	COX10-AS1	0.608262	7.41082e-44	postive
LAMC1	COX10-AS1	0.526167	2.79104e-31	postive
ITGAV	COX10-AS1	0.739583	7.06413e-74	postive
CDH2	COX10-AS1	0.764494	9.97695e-82	postive
NID2	COX10-AS1	0.553884	3.85864e-35	postive
CDH11	COX10-AS1	0.573664	4.00916e-38	postive
BMP1	COX10-AS1	0.555377	2.3346e-35	postive
CALD1	COX10-AS1	0.618413	1.12422e-45	postive
SGCB	COX10-AS1	0.801015	3.49419e-95	postive
WNT5A	COX10-AS1	0.531151	5.99668e-32	postive
ITGB1	COX10-AS1	0.574636	2.82659e-38	postive
FGF2	COX10-AS1	0.624946	6.9915e-47	postive
SERPINE2	COX10-AS1	0.526214	2.75172e-31	postive
PFN2	COX10-AS1	0.548835	2.07246e-34	postive
SGCD	COX10-AS1	0.593836	2.21261e-41	postive
CALU	COX10-AS1	0.624434	8.71294e-47	postive
PRRX1	COX10-AS1	0.715087	5.45082e-67	postive
ID2	COX10-AS1	0.504082	1.88819e-28	postive
FERMT2	COX10-AS1	0.689683	1.41277e-60	postive
TPM4	COX10-AS1	0.550505	1.19228e-34	postive
COPA	COX10-AS1	0.818128	1.69894e-102	postive
NT5E	COX10-AS1	0.524261	4.99338e-31	postive
DPYSL3	COX10-AS1	0.685143	1.68615e-59	postive
CADM1	COX10-AS1	0.658739	1.31725e-53	postive
PVR	COX10-AS1	0.593133	2.89922e-41	postive
NOTCH2	COX10-AS1	0.652838	2.27153e-52	postive
COLGALT1	COX10-AS1	0.570036	1.46406e-37	postive
WIPF1	COX10-AS1	0.569455	1.79869e-37	postive
SPOCK1	CPB2-AS1	0.623938	1.07801e-46	postive
EDIL3	CPB2-AS1	0.676843	1.39875e-57	postive
SGCB	CPB2-AS1	0.54589	5.45224e-34	postive
GREM1	CPB2-AS1	0.571147	9.8645e-38	postive
SGCD	CPB2-AS1	0.585536	5.16501e-40	postive
MYLK	CPB2-AS1	0.557776	1.03535e-35	postive
COPA	CPB2-AS1	0.623378	1.36979e-46	postive
CADM1	CPB2-AS1	0.511608	2.16114e-29	postive
NTM	CPB2-AS1	0.554762	2.87193e-35	postive
WIPF1	CPB2-AS1	0.5058	1.15664e-28	postive
LOXL1	CRNDE	0.569611	1.70179e-37	postive
TNFAIP3	CRNDE	0.56805	2.95369e-37	postive
FBN1	CTC-338M12.4	0.525736	3.18503e-31	postive
VCAN	CTC-338M12.4	0.536814	1.01264e-32	postive
ITGAV	CTC-338M12.4	0.573541	4.19025e-38	postive
CDH2	CTC-338M12.4	0.581416	2.38677e-39	postive
BMP1	CTC-338M12.4	0.5645	1.02377e-36	postive
CALD1	CTC-338M12.4	0.500346	5.4282e-28	postive
SGCB	CTC-338M12.4	0.549689	1.56252e-34	postive
FGF2	CTC-338M12.4	0.610909	2.5231e-44	postive
SGCD	CTC-338M12.4	0.500748	4.84878e-28	postive
PRRX1	CTC-338M12.4	0.56758	3.48571e-37	postive
FERMT2	CTC-338M12.4	0.610045	3.58996e-44	postive
DST	CTC-338M12.4	0.628158	1.74123e-47	postive
COPA	CTC-338M12.4	0.597318	5.74006e-42	postive
DPYSL3	CTC-338M12.4	0.562906	1.7805e-36	postive
CADM1	CTC-338M12.4	0.530198	8.06256e-32	postive
PVR	CTC-338M12.4	0.500771	4.81693e-28	postive
NOTCH2	CTC-338M12.4	0.593428	2.58841e-41	postive
COLGALT1	CTC-338M12.4	0.530241	7.956e-32	postive
LAMA3	CTD-2297D10.2	0.769019	2.93711e-83	postive
FZD8	CTD-2297D10.2	0.507354	7.40803e-29	postive
TNFAIP3	CTD-2297D10.2	0.634913	8.87404e-49	postive
COL16A1	DBH-AS1	0.505349	1.31594e-28	postive
LAMA3	DCTN1-AS1	0.653061	2.04214e-52	postive
MAGEE1	DCTN1-AS1	0.635965	5.54364e-49	postive
GREM1	DCTN1-AS1	0.500549	5.12683e-28	postive
FZD8	DCTN1-AS1	0.565562	7.07065e-37	postive
RGS4	DCTN1-AS1	0.574551	2.91416e-38	postive
CAP2	DCTN1-AS1	0.536526	1.10963e-32	postive
LAMA3	DDX11-AS1	0.650297	7.59016e-52	postive
TNFAIP3	DDX11-AS1	0.595928	9.85612e-42	postive
LAMA3	DGCR11	0.754384	1.98779e-78	postive
FZD8	DGCR11	0.512016	1.91887e-29	postive
TNFAIP3	DGCR11	0.717019	1.65941e-67	postive
COL7A1	DICER1-AS1	0.691283	5.82979e-61	postive
BGN	DIO3OS	0.538807	5.37177e-33	postive
FBLN1	DIO3OS	0.58009	3.88805e-39	postive
FSTL3	DIO3OS	0.527203	2.03168e-31	postive
ITGAV	DLEU1	0.531926	4.71089e-32	postive
CDH2	DLEU1	0.591823	4.78973e-41	postive
SGCB	DLEU1	0.640878	6.01602e-50	postive
PRRX1	DLEU1	0.676027	2.14248e-57	postive
ID2	DLEU1	0.575737	1.89941e-38	postive
COPA	DLEU1	0.612794	1.16406e-44	postive
DPYSL3	DLEU1	0.663497	1.26553e-54	postive
CADM1	DLEU1	0.502095	3.31622e-28	postive
CDH2	DLEU2	0.50559	1.22803e-28	postive
CALD1	DLEU2	0.524371	4.82802e-31	postive
SGCB	DLEU2	0.536955	9.68449e-33	postive
CALU	DLEU2	0.507087	7.99714e-29	postive
TPM4	DLEU2	0.543663	1.12591e-33	postive
COPA	DLEU2	0.502097	3.31467e-28	postive
COL7A1	DLG5-AS1	0.682686	6.33286e-59	postive
FLNA	DLG5-AS1	0.564948	8.7587e-37	postive
DST	DLGAP1-AS2	0.513653	1.18794e-29	postive
MAGEE1	DLGAP1-AS4	0.75912	5.93287e-80	postive
BASP1	DLGAP1-AS4	0.651126	5.12746e-52	postive
RGS4	DLGAP1-AS4	0.766191	2.68477e-82	postive
CAP2	DLGAP1-AS4	0.666701	2.55007e-55	postive
ENO2	DLGAP1-AS4	0.775019	2.41463e-85	postive
VCAN	DNAH10OS	0.504855	1.51493e-28	postive
ITGAV	DNAH10OS	0.577245	1.09941e-38	postive
CDH2	DNAH10OS	0.630593	6.00728e-48	postive
MAGEE1	DNAH10OS	0.553641	4.186e-35	postive
SGCB	DNAH10OS	0.624409	8.80571e-47	postive
BASP1	DNAH10OS	0.573897	3.68781e-38	postive
FGF2	DNAH10OS	0.62055	4.56585e-46	postive
FERMT2	DNAH10OS	0.540919	2.73091e-33	postive
COPA	DNAH10OS	0.696817	2.61224e-62	postive
CADM1	DNAH10OS	0.613583	8.40618e-45	postive
CAP2	DNAH10OS	0.501518	3.90314e-28	postive
NTM	DNAH10OS	0.505671	1.20022e-28	postive
PVR	DNAH10OS	0.528223	1.48477e-31	postive
NOTCH2	DNAH10OS	0.574942	2.53111e-38	postive
COL7A1	DNAJC27-AS1	0.630042	7.64767e-48	postive
COL7A1	DNAJC9-AS1	0.553304	4.68682e-35	postive
FGF2	ELOVL2-AS1	0.542206	1.80416e-33	postive
CADM1	ELOVL2-AS1	0.516583	5.0057e-30	postive
MAGEE1	EMX2OS	0.645922	5.89807e-51	postive
RGS4	EMX2OS	0.695475	5.58212e-62	postive
CAP2	EMX2OS	0.67133	2.43102e-56	postive
VCAN	ENTPD1-AS1	0.544656	8.1536e-34	postive
ITGAV	ENTPD1-AS1	0.550646	1.1379e-34	postive
CDH2	ENTPD1-AS1	0.54302	1.38689e-33	postive
LAMA3	ENTPD1-AS1	0.591724	4.97576e-41	postive
SGCB	ENTPD1-AS1	0.574438	3.03551e-38	postive
FGF2	ENTPD1-AS1	0.661372	3.6229e-54	postive
SGCD	ENTPD1-AS1	0.578689	6.49517e-39	postive
PRRX1	ENTPD1-AS1	0.501867	3.53693e-28	postive
FERMT2	ENTPD1-AS1	0.547852	2.86492e-34	postive
COPA	ENTPD1-AS1	0.62269	1.83781e-46	postive
DPYSL3	ENTPD1-AS1	0.516847	4.62938e-30	postive
CADM1	ENTPD1-AS1	0.535523	1.52377e-32	postive
TNFAIP3	ENTPD1-AS1	0.595557	1.13799e-41	postive
NOTCH2	ENTPD1-AS1	0.578095	8.06861e-39	postive
COL7A1	ENTPD3-AS1	0.53768	7.69161e-33	postive
DST	ERVK13-1	0.633197	1.90323e-48	postive
LAMA3	EXTL3-AS1	0.634311	1.16039e-48	postive
FZD8	EXTL3-AS1	0.500671	4.9539e-28	postive
CDH6	EXTL3-AS1	0.541508	2.25993e-33	postive
TNFAIP3	EXTL3-AS1	0.626779	3.1691e-47	postive
DST	FAM13A-AS1	0.724666	1.35574e-69	postive
FBN1	FAM157C	0.539992	3.6775e-33	postive
TNC	FAM181A-AS1	0.567205	3.97611e-37	postive
ITGB5	FAM181A-AS1	0.506425	9.67179e-29	postive
PLOD2	FAM181A-AS1	0.520925	1.36908e-30	postive
GJA1	FAM181A-AS1	0.541667	2.14699e-33	postive
ECM2	FAM181A-AS1	0.534971	1.81352e-32	postive
VCAN	FAM182B	0.620605	4.46044e-46	postive
TIMP3	FAM182B	0.570641	1.18089e-37	postive
VCAM1	FAM182B	0.587796	2.21e-40	postive
FGF2	FAM182B	0.609537	4.41648e-44	postive
ABI3BP	FAM182B	0.524534	4.59512e-31	postive
SGCD	FAM182B	0.531551	5.29557e-32	postive
FERMT2	FAM182B	0.558841	7.20405e-36	postive
DST	FAM182B	0.50875	4.95353e-29	postive
GJA1	FAM182B	0.501421	4.01131e-28	postive
NOTCH2	FAM182B	0.660107	6.74863e-54	postive
LAMA3	FAM201A	0.615696	3.50176e-45	postive
GREM1	FAM201A	0.52856	1.33835e-31	postive
TNFAIP3	FAM201A	0.540166	3.47848e-33	postive
LAMA3	FAM215B	0.759391	4.83985e-80	postive
TNFAIP3	FAM215B	0.618976	8.87143e-46	postive
ITGB1	FAM225A	0.559052	6.70265e-36	postive
PLOD3	FAM225A	0.504981	1.4615e-28	postive
ITGA2	FAM225A	0.508959	4.66281e-29	postive
TNFAIP3	FAM225A	0.518096	3.19254e-30	postive
ADAM12	FAM225A	0.544753	7.90168e-34	postive
WIPF1	FAM225A	0.585415	5.40431e-40	postive
DST	FAM226B	0.54357	1.16049e-33	postive
ITGAV	FAM66A	0.588378	1.77436e-40	postive
CDH2	FAM66A	0.61448	5.80218e-45	postive
THY1	FAM66A	0.562796	1.84992e-36	postive
SPOCK1	FAM66A	0.534426	2.15253e-32	postive
SGCB	FAM66A	0.65809	1.80798e-53	postive
FGF2	FAM66A	0.547913	2.8078e-34	postive
SGCD	FAM66A	0.534015	2.44985e-32	postive
PRRX1	FAM66A	0.519957	1.83098e-30	postive
FERMT2	FAM66A	0.561539	2.85477e-36	postive
COPA	FAM66A	0.727391	2.34864e-70	postive
DPYSL3	FAM66A	0.582613	1.53347e-39	postive
CADM1	FAM66A	0.70405	4.04507e-64	postive
NTM	FAM66A	0.523552	6.19145e-31	postive
PVR	FAM66A	0.549935	1.44034e-34	postive
ITGAV	FAM66B	0.528744	1.26452e-31	postive
CDH2	FAM66B	0.501704	3.7031e-28	postive
SGCB	FAM66B	0.505574	1.23399e-28	postive
FGF2	FAM66B	0.511143	2.47503e-29	postive
MYLK	FAM66B	0.51658	5.01072e-30	postive
COPA	FAM66B	0.572018	7.22921e-38	postive
CADM1	FAM66B	0.570161	1.40044e-37	postive
VCAN	FAM66C	0.523304	6.67673e-31	postive
ITGAV	FAM66C	0.579071	5.64932e-39	postive
CDH2	FAM66C	0.60731	1.08921e-43	postive
SPOCK1	FAM66C	0.533625	2.76829e-32	postive
SGCB	FAM66C	0.637169	3.22935e-49	postive
FGF2	FAM66C	0.609504	4.47577e-44	postive
SERPINE2	FAM66C	0.509842	3.61192e-29	postive
PFN2	FAM66C	0.549731	1.54081e-34	postive
SGCD	FAM66C	0.546038	5.19494e-34	postive
PRRX1	FAM66C	0.59836	3.82126e-42	postive
ID2	FAM66C	0.580498	3.3473e-39	postive
FERMT2	FAM66C	0.560294	4.38009e-36	postive
COPA	FAM66C	0.686338	8.81633e-60	postive
DPYSL3	FAM66C	0.678203	6.85094e-58	postive
CADM1	FAM66C	0.651505	4.28376e-52	postive
NTM	FAM66C	0.626492	3.58806e-47	postive
COPA	FAM66D	0.532887	3.48865e-32	postive
FBN1	FBXL19-AS1	0.514477	9.32545e-30	postive
ITGAV	FBXL19-AS1	0.533851	2.57904e-32	postive
CDH2	FBXL19-AS1	0.558294	8.6799e-36	postive
CALD1	FBXL19-AS1	0.50625	1.01677e-28	postive
SGCB	FBXL19-AS1	0.581506	2.30899e-39	postive
TPM4	FBXL19-AS1	0.514332	9.73024e-30	postive
COPA	FBXL19-AS1	0.610046	3.58884e-44	postive
DPYSL3	FBXL19-AS1	0.530781	6.72765e-32	postive
CADM1	FBXL19-AS1	0.583621	1.05512e-39	postive
COLGALT1	FBXL19-AS1	0.554507	3.12968e-35	postive
WIPF1	FBXL19-AS1	0.506514	9.42839e-29	postive
COL3A1	FENDRR	0.643256	2.02411e-50	postive
COL5A2	FENDRR	0.540445	3.18068e-33	postive
COL5A1	FENDRR	0.679267	3.90848e-58	postive
COL6A3	FENDRR	0.790589	4.54665e-91	postive
COL1A2	FENDRR	0.559613	5.53228e-36	postive
COL11A1	FENDRR	0.655112	7.64099e-53	postive
SERPINH1	FENDRR	0.542566	1.6061e-33	postive
MGP	FENDRR	0.56866	2.38186e-37	postive
PCOLCE	FENDRR	0.654643	9.57381e-53	postive
SLIT3	FENDRR	0.704923	2.42453e-64	postive
FBN2	FENDRR	0.503613	2.15757e-28	postive
SFRP1	FENDRR	0.656691	3.56426e-53	postive
FOXC2	FENDRR	0.922412	8.2595e-175	postive
PDGFRB	FENDRR	0.590676	7.42007e-41	postive
GPX7	FENDRR	0.586954	3.03553e-40	postive
VCAN	FGD5-AS1	0.656941	3.15865e-53	postive
SPARC	FGD5-AS1	0.507086	7.99904e-29	postive
ITGAV	FGD5-AS1	0.730136	3.93423e-71	postive
CDH2	FGD5-AS1	0.744343	2.63027e-75	postive
CDH11	FGD5-AS1	0.543219	1.30005e-33	postive
TIMP3	FGD5-AS1	0.519952	1.83388e-30	postive
CALD1	FGD5-AS1	0.550415	1.22823e-34	postive
SGCB	FGD5-AS1	0.798061	5.4174e-94	postive
PLOD2	FGD5-AS1	0.525371	3.56073e-31	postive
ITGB1	FGD5-AS1	0.529762	9.23095e-32	postive
RHOB	FGD5-AS1	0.506322	9.96004e-29	postive
FGF2	FGD5-AS1	0.733685	3.77772e-72	postive
SNTB1	FGD5-AS1	0.58992	9.8927e-41	postive
SERPINE2	FGD5-AS1	0.561546	2.84852e-36	postive
PFN2	FGD5-AS1	0.615194	4.31381e-45	postive
SGCD	FGD5-AS1	0.688393	2.87039e-60	postive
CALU	FGD5-AS1	0.553733	4.05871e-35	postive
PRRX1	FGD5-AS1	0.643462	1.84042e-50	postive
ID2	FGD5-AS1	0.565545	7.11348e-37	postive
FERMT2	FGD5-AS1	0.757574	1.88358e-79	postive
DST	FGD5-AS1	0.555437	2.28735e-35	postive
COPA	FGD5-AS1	0.856355	4.80653e-122	postive
ITGA2	FGD5-AS1	0.546164	4.98571e-34	postive
TGFBR3	FGD5-AS1	0.549512	1.65705e-34	postive
NT5E	FGD5-AS1	0.5799	4.16829e-39	postive
DPYSL3	FGD5-AS1	0.705805	1.44362e-64	postive
CADM1	FGD5-AS1	0.734247	2.59705e-72	postive
NTM	FGD5-AS1	0.586357	3.798e-40	postive
PVR	FGD5-AS1	0.538937	5.15322e-33	postive
NOTCH2	FGD5-AS1	0.669031	7.85288e-56	postive
COLGALT1	FGD5-AS1	0.502937	2.61355e-28	postive
WIPF1	FGD5-AS1	0.606079	1.78911e-43	postive
COL5A1	FOXD2-AS1	0.574961	2.51456e-38	postive
COL11A1	FOXD2-AS1	0.529969	8.6573e-32	postive
SERPINH1	FOXD2-AS1	0.531676	5.09322e-32	postive
LOXL1	FOXD2-AS1	0.51821	3.0868e-30	postive
SFRP1	FOXD2-AS1	0.619557	6.94514e-46	postive
FOXC2	FOXD2-AS1	0.614685	5.32861e-45	postive
GPX7	FOXD2-AS1	0.611213	2.22771e-44	postive
COL7A1	FOXN3-AS1	0.51673	4.7919e-30	postive
FLNA	FOXN3-AS1	0.526561	2.47444e-31	postive
CAPG	FOXN3-AS1	0.545092	7.0748e-34	postive
FBN1	FTX	0.537577	7.94876e-33	postive
VCAN	FTX	0.546116	5.06457e-34	postive
ITGAV	FTX	0.671343	2.41523e-56	postive
CDH2	FTX	0.689484	1.57643e-60	postive
CDH11	FTX	0.574205	3.30179e-38	postive
CALD1	FTX	0.613864	7.4865e-45	postive
SGCB	FTX	0.681042	1.5241e-58	postive
ITGB1	FTX	0.508988	4.6249e-29	postive
FGF2	FTX	0.593809	2.23552e-41	postive
SGCD	FTX	0.580537	3.29912e-39	postive
CALU	FTX	0.539098	4.89501e-33	postive
PRRX1	FTX	0.621264	3.37215e-46	postive
FERMT2	FTX	0.651668	3.96495e-52	postive
TPM4	FTX	0.528135	1.52566e-31	postive
COPA	FTX	0.756459	4.30998e-79	postive
CDH6	FTX	0.53772	7.59437e-33	postive
DPYSL3	FTX	0.594485	1.72261e-41	postive
CADM1	FTX	0.642539	2.81395e-50	postive
NTM	FTX	0.513374	1.28948e-29	postive
FAS	FTX	0.501978	3.42754e-28	postive
PVR	FTX	0.574271	3.22343e-38	postive
NOTCH2	FTX	0.592037	4.41328e-41	postive
WIPF1	FTX	0.526794	2.30366e-31	postive
VCAN	GABPB1-AS1	0.673176	9.4113e-57	postive
ITGAV	GABPB1-AS1	0.585321	5.59733e-40	postive
CDH2	GABPB1-AS1	0.660136	6.65098e-54	postive
CDH11	GABPB1-AS1	0.505593	1.22726e-28	postive
TIMP3	GABPB1-AS1	0.507185	7.77638e-29	postive
SGCB	GABPB1-AS1	0.680767	1.7636e-58	postive
FGF2	GABPB1-AS1	0.550046	1.38842e-34	postive
PFN2	GABPB1-AS1	0.557283	1.22441e-35	postive
SGCD	GABPB1-AS1	0.560152	4.59944e-36	postive
PRRX1	GABPB1-AS1	0.678707	5.25316e-58	postive
FERMT2	GABPB1-AS1	0.662796	1.79232e-54	postive
DST	GABPB1-AS1	0.560674	3.84538e-36	postive
COPA	GABPB1-AS1	0.68288	5.70777e-59	postive
DPYSL3	GABPB1-AS1	0.639318	1.22332e-49	postive
MCM7	GABPB1-AS1	0.503851	2.01608e-28	postive
CADM1	GABPB1-AS1	0.565435	7.39181e-37	postive
NOTCH2	GABPB1-AS1	0.645925	5.88894e-51	postive
SGCB	GAS5-AS1	0.526009	2.93e-31	postive
FBN1	GHRLOS	0.569162	1.99483e-37	postive
BMP1	GHRLOS	0.50036	5.40795e-28	postive
LAMA3	GLYCTK-AS1	0.6589	1.2177e-53	postive
TNFAIP3	GLYCTK-AS1	0.513458	1.25791e-29	postive
MAGEE1	GRM5-AS1	0.507743	6.62331e-29	postive
LAMA3	GSN-AS1	0.603333	5.36706e-43	postive
EDIL3	GSN-AS1	0.57857	6.78252e-39	postive
GREM1	GSN-AS1	0.626496	3.5817e-47	postive
MYLK	GSN-AS1	0.594853	1.49452e-41	postive
TNFAIP3	GSN-AS1	0.572801	5.4637e-38	postive
COL7A1	GUSBP11	0.547034	3.74822e-34	postive
TPM2	GUSBP11	0.516465	5.1835e-30	postive
MMP2	H19	0.653727	1.48526e-52	postive
COL12A1	H19	0.60204	8.97027e-43	postive
FBLN1	H19	0.575419	2.13118e-38	postive
COL8A2	H19	0.554109	3.57845e-35	postive
COL7A1	H1FX-AS1	0.607937	8.45529e-44	postive
TPM2	H1FX-AS1	0.546525	4.42999e-34	postive
LAMA3	HAND2-AS1	0.571632	8.29729e-38	postive
TNFAIP3	HAND2-AS1	0.563413	1.49359e-36	postive
ENO2	HAR1A	0.638526	1.75079e-49	postive
LAMA3	HAS2-AS1	0.597205	5.9995e-42	postive
TNFAIP3	HAS2-AS1	0.584068	8.93524e-40	postive
FMOD	HCFC1-AS1	0.601013	1.34688e-42	postive
EDIL3	HCG11	0.535757	1.4151e-32	postive
MYLK	HCG11	0.535771	1.40892e-32	postive
ITGA2	HCG11	0.595132	1.34134e-41	postive
FBN1	HCG18	0.51028	3.1808e-29	postive
VCAN	HCG18	0.547438	3.28301e-34	postive
ITGAV	HCG18	0.580028	3.97697e-39	postive
CDH2	HCG18	0.598122	4.19436e-42	postive
SGCB	HCG18	0.656272	4.36504e-53	postive
FGF2	HCG18	0.600035	1.98079e-42	postive
PFN2	HCG18	0.509895	3.55668e-29	postive
SGCD	HCG18	0.576889	1.25129e-38	postive
PRRX1	HCG18	0.552301	6.5572e-35	postive
FERMT2	HCG18	0.566091	5.87687e-37	postive
COPA	HCG18	0.729038	8.06131e-71	postive
DPYSL3	HCG18	0.572717	5.63094e-38	postive
CADM1	HCG18	0.625765	4.91343e-47	postive
NTM	HCG18	0.547107	3.65996e-34	postive
PVR	HCG18	0.526471	2.5434e-31	postive
NOTCH2	HCG18	0.585877	4.54718e-40	postive
WIPF1	HCG18	0.502567	2.90169e-28	postive
GJA1	HCG22	0.503585	2.17435e-28	postive
COL7A1	HCG25	0.634528	1.05327e-48	postive
COPA	HCG25	-0.529264	1.07686e-31	negative
LAMA3	HCG27	0.798798	2.74538e-94	postive
TNFAIP3	HCG27	0.669915	5.00921e-56	postive
FBN1	HCP5	0.505126	1.40232e-28	postive
DAB2	HCP5	0.529257	1.07893e-31	postive
FUCA1	HCP5	0.513316	1.31148e-29	postive
SAT1	HCP5	0.520617	1.50182e-30	postive
IL15	HCP5	0.552858	5.44272e-35	postive
FAS	HCP5	0.587902	2.12379e-40	postive
CXCL12	HCP5	0.553292	4.7071e-35	postive
WIPF1	HCP5	0.553659	4.16206e-35	postive
COL3A1	HHIP-AS1	0.639383	1.18777e-49	postive
COL5A2	HHIP-AS1	0.584475	7.6783e-40	postive
COL5A1	HHIP-AS1	0.564948	8.75866e-37	postive
COL6A3	HHIP-AS1	0.791265	2.49975e-91	postive
COL1A2	HHIP-AS1	0.517159	4.21956e-30	postive
COL11A1	HHIP-AS1	0.72034	2.09761e-68	postive
SERPINH1	HHIP-AS1	0.518999	2.43862e-30	postive
MGP	HHIP-AS1	0.613833	7.58334e-45	postive
PCOLCE	HHIP-AS1	0.705803	1.44547e-64	postive
SLIT3	HHIP-AS1	0.716795	1.90485e-67	postive
FBN2	HHIP-AS1	0.547986	2.74144e-34	postive
SFRP1	HHIP-AS1	0.659436	9.37184e-54	postive
FOXC2	HHIP-AS1	0.943172	4.15388e-202	postive
PDGFRB	HHIP-AS1	0.654783	8.94949e-53	postive
GPX7	HHIP-AS1	0.649484	1.11406e-51	postive
MEST	HOXA-AS2	0.556055	1.85666e-35	postive
LAMA3	HTR5A-AS1	0.625728	4.99222e-47	postive
MAGEE1	HTR5A-AS1	0.727586	2.0705e-70	postive
BASP1	HTR5A-AS1	0.55993	4.96263e-36	postive
FZD8	HTR5A-AS1	0.504982	1.46104e-28	postive
RGS4	HTR5A-AS1	0.701419	1.86854e-63	postive
CAP2	HTR5A-AS1	0.651813	3.70073e-52	postive
ENO2	HTR5A-AS1	0.580495	3.35015e-39	postive
MMP2	IGF2-AS	0.563147	1.63825e-36	postive
FBLN1	IGF2-AS	0.739818	6.01658e-74	postive
COL8A2	IGF2-AS	0.623996	1.05153e-46	postive
VEGFC	IGF2-AS	0.55262	5.89318e-35	postive
IGFBP4	IGF2-AS	0.589917	9.90596e-41	postive
FBN1	INE1	0.552047	7.13708e-35	postive
VCAN	INE1	0.510797	2.73727e-29	postive
BMP1	INE1	0.556238	1.74519e-35	postive
COPA	INE1	0.558317	8.61182e-36	postive
CADM1	INE1	0.502262	3.16346e-28	postive
NOTCH2	INE1	0.531527	5.33523e-32	postive
COLGALT1	INE1	0.547177	3.57632e-34	postive
LAMA3	INHBA-AS1	0.511062	2.53397e-29	postive
ABI3BP	INTS6-AS1	0.537303	8.67282e-33	postive
DST	INTS6-AS1	0.671432	2.30745e-56	postive
LAMA3	IQCH-AS1	0.686098	1.00445e-59	postive
FGF2	IQCH-AS1	0.6277	2.12508e-47	postive
TNFAIP3	IQCH-AS1	0.621175	3.50181e-46	postive
LAMA3	JMJD1C-AS1	0.616482	2.52408e-45	postive
TNFAIP3	JMJD1C-AS1	0.554704	2.92849e-35	postive
ITGAV	JPX	0.507231	7.67378e-29	postive
SGCB	JPX	0.583138	1.26214e-39	postive
PFN2	JPX	0.505213	1.36803e-28	postive
FERMT2	JPX	0.523652	6.00804e-31	postive
DST	JPX	0.562377	2.13825e-36	postive
COPA	JPX	0.567937	3.07356e-37	postive
DPYSL3	JPX	0.522939	7.45745e-31	postive
NTM	JPX	0.504938	1.47954e-28	postive
LAMA3	KCNIP2-AS1	0.797821	6.75088e-94	postive
TNFAIP3	KCNIP2-AS1	0.647934	2.30688e-51	postive
LAMA3	KCNJ2-AS1	0.662958	1.65337e-54	postive
FZD8	KCNJ2-AS1	0.541209	2.48774e-33	postive
TNFAIP3	KCNJ2-AS1	0.608952	5.60191e-44	postive
LAMA3	KCTD21-AS1	0.544837	7.68799e-34	postive
TNFAIP3	KCTD21-AS1	0.519812	1.91251e-30	postive
LAMA3	KDM4A-AS1	0.634851	9.12253e-49	postive
IL15	KDM4A-AS1	0.543144	1.33202e-33	postive
TNFAIP3	KDM4A-AS1	0.561512	2.88135e-36	postive
LAMA3	KIF9-AS1	0.703307	6.24311e-64	postive
FZD8	KIF9-AS1	0.582463	1.62105e-39	postive
TNFAIP3	KIF9-AS1	0.594579	1.66116e-41	postive
MAGEE1	KRTAP5-AS1	0.734276	2.54683e-72	postive
BASP1	KRTAP5-AS1	0.612701	1.2096e-44	postive
RGS4	KRTAP5-AS1	0.729585	5.64306e-71	postive
CADM1	KRTAP5-AS1	0.511638	2.14265e-29	postive
CAP2	KRTAP5-AS1	0.707036	6.97354e-65	postive
ENO2	KRTAP5-AS1	0.558744	7.44659e-36	postive
ITGAV	KTN1-AS1	0.565516	7.18508e-37	postive
CDH2	KTN1-AS1	0.602836	6.54074e-43	postive
SGCB	KTN1-AS1	0.630937	5.16439e-48	postive
FGF2	KTN1-AS1	0.563029	1.70626e-36	postive
SGCD	KTN1-AS1	0.513904	1.1038e-29	postive
CALU	KTN1-AS1	0.512716	1.56344e-29	postive
PRRX1	KTN1-AS1	0.544458	8.69611e-34	postive
FERMT2	KTN1-AS1	0.598751	3.27894e-42	postive
COPA	KTN1-AS1	0.610061	3.56702e-44	postive
DPYSL3	KTN1-AS1	0.592766	3.33831e-41	postive
CADM1	KTN1-AS1	0.577869	8.7603e-39	postive
PVR	KTN1-AS1	0.532567	3.85607e-32	postive
LOXL1	LBX1-AS1	0.517404	3.92297e-30	postive
LOXL1	LBX2-AS1	0.632475	2.62101e-48	postive
LAMA3	LBX2-AS1	0.520826	1.41045e-30	postive
PLOD3	LBX2-AS1	0.506151	1.04618e-28	postive
FZD8	LBX2-AS1	0.519497	2.10154e-30	postive
IL15	LBX2-AS1	0.554662	2.97103e-35	postive
TNFAIP3	LBX2-AS1	0.64412	1.35921e-50	postive
ADAM12	LBX2-AS1	0.527939	1.6203e-31	postive
LOXL1	LEF1-AS1	0.518195	3.10048e-30	postive
LAMA3	LEF1-AS1	0.538543	5.84409e-33	postive
TNFAIP3	LEF1-AS1	0.563863	1.27785e-36	postive
FBN1	LENG8-AS1	0.577624	9.57671e-39	postive
VCAN	LENG8-AS1	0.586196	4.03477e-40	postive
ITGAV	LENG8-AS1	0.591773	4.88327e-41	postive
CDH2	LENG8-AS1	0.588253	1.86042e-40	postive
CDH11	LENG8-AS1	0.519083	2.37858e-30	postive
BMP1	LENG8-AS1	0.52715	2.06552e-31	postive
CALD1	LENG8-AS1	0.5133	1.31764e-29	postive
SGCB	LENG8-AS1	0.535178	1.69901e-32	postive
FGF2	LENG8-AS1	0.634637	1.00362e-48	postive
SGCD	LENG8-AS1	0.524141	5.17825e-31	postive
CALU	LENG8-AS1	0.503485	2.2372e-28	postive
PRRX1	LENG8-AS1	0.538251	6.41403e-33	postive
FERMT2	LENG8-AS1	0.597052	6.36663e-42	postive
DST	LENG8-AS1	0.518275	3.02684e-30	postive
COPA	LENG8-AS1	0.643759	1.60524e-50	postive
ITGA2	LENG8-AS1	0.540983	2.67587e-33	postive
TGFBR3	LENG8-AS1	0.540367	3.26034e-33	postive
DPYSL3	LENG8-AS1	0.523998	5.4088e-31	postive
CADM1	LENG8-AS1	0.599532	2.41316e-42	postive
PVR	LENG8-AS1	0.541838	2.03178e-33	postive
NOTCH2	LENG8-AS1	0.660085	6.81927e-54	postive
COLGALT1	LENG8-AS1	0.514754	8.59472e-30	postive
VCAN	LIFR-AS1	0.673874	6.55904e-57	postive
ITGAV	LIFR-AS1	0.604507	3.35953e-43	postive
CDH2	LIFR-AS1	0.636338	4.69064e-49	postive
TIMP3	LIFR-AS1	0.543367	1.23946e-33	postive
SGCB	LIFR-AS1	0.602827	6.56387e-43	postive
RHOB	LIFR-AS1	0.569189	1.97588e-37	postive
FGF2	LIFR-AS1	0.754417	1.94038e-78	postive
SNTB1	LIFR-AS1	0.55313	4.96823e-35	postive
SERPINE2	LIFR-AS1	0.532149	4.39384e-32	postive
ABI3BP	LIFR-AS1	0.56216	2.30484e-36	postive
PFN2	LIFR-AS1	0.57057	1.21084e-37	postive
SGCD	LIFR-AS1	0.58786	2.15777e-40	postive
SLC6A8	LIFR-AS1	0.517359	3.97578e-30	postive
PRRX1	LIFR-AS1	0.557512	1.13296e-35	postive
ID2	LIFR-AS1	0.564521	1.0166e-36	postive
FERMT2	LIFR-AS1	0.685074	1.75058e-59	postive
DST	LIFR-AS1	0.620605	4.45961e-46	postive
GJA1	LIFR-AS1	0.558395	8.38816e-36	postive
COPA	LIFR-AS1	0.665242	5.30213e-55	postive
TGFBR3	LIFR-AS1	0.617228	1.84818e-45	postive
DPYSL3	LIFR-AS1	0.673589	7.60277e-57	postive
CADM1	LIFR-AS1	0.662103	2.52472e-54	postive
NTM	LIFR-AS1	0.631442	4.13384e-48	postive
NOTCH2	LIFR-AS1	0.611328	2.12576e-44	postive
LOXL1	LINC00092	0.59737	5.62465e-42	postive
EFEMP2	LINC00092	0.505606	1.22267e-28	postive
VCAN	LINC00115	0.5178	3.48672e-30	postive
BMP1	LINC00115	0.517131	4.25434e-30	postive
DST	LINC00115	0.60537	2.37857e-43	postive
NOTCH2	LINC00115	0.560334	4.32119e-36	postive
PRRX1	LINC00237	0.505832	1.14602e-28	postive
FBN1	LINC00265	0.567212	3.96598e-37	postive
VCAN	LINC00265	0.57943	4.95228e-39	postive
CDH2	LINC00265	0.530347	7.69998e-32	postive
BMP1	LINC00265	0.66447	7.79395e-55	postive
MATN2	LINC00265	0.516569	5.02707e-30	postive
DST	LINC00265	0.594912	1.46083e-41	postive
COPA	LINC00265	0.582864	1.39719e-39	postive
LRP1	LINC00265	0.583556	1.08077e-39	postive
CADM1	LINC00265	0.508927	4.70607e-29	postive
NOTCH2	LINC00265	0.563305	1.55093e-36	postive
COLGALT1	LINC00265	0.577667	9.42797e-39	postive
FGF2	LINC00271	0.564525	1.01499e-36	postive
GJA1	LINC00271	0.505528	1.25028e-28	postive
TGFBR3	LINC00271	0.562128	2.33053e-36	postive
COL5A3	LINC00299	0.525101	3.86539e-31	postive
ABI3BP	LINC00310	0.594428	1.76072e-41	postive
SPOCK1	LINC00320	0.522105	9.59554e-31	postive
EDIL3	LINC00320	0.87433	2.58847e-133	postive
GREM1	LINC00320	0.759025	6.36975e-80	postive
MYLK	LINC00320	0.604674	3.14264e-43	postive
APLP1	LINC00320	0.552983	5.21918e-35	postive
PMP22	LINC00320	0.637905	2.31795e-49	postive
ITGA2	LINC00320	0.516503	5.1252e-30	postive
IGFBP3	LINC00327	0.661826	2.89542e-54	postive
PCOLCE2	LINC00327	0.551845	7.63306e-35	postive
CDH6	LINC00327	0.547499	3.21779e-34	postive
DAB2	LINC00339	0.527027	2.14486e-31	postive
DST	LINC00339	0.556398	1.65311e-35	postive
SAT1	LINC00339	0.523715	5.89421e-31	postive
COLGALT1	LINC00339	0.511181	2.44779e-29	postive
GPX7	LINC00339	0.523311	6.66183e-31	postive
DST	LINC00342	0.714302	8.81116e-67	postive
MAGEE1	LINC00460	0.632699	2.37362e-48	postive
BASP1	LINC00460	0.552993	5.20254e-35	postive
RGS4	LINC00460	0.607314	1.08778e-43	postive
CAP2	LINC00460	0.619758	6.37976e-46	postive
ENO2	LINC00460	0.56919	1.97488e-37	postive
VCAN	LINC00461	0.594652	1.61522e-41	postive
ITGAV	LINC00461	0.501835	3.5687e-28	postive
CDH2	LINC00461	0.607646	9.51035e-44	postive
SGCB	LINC00461	0.644905	9.45163e-51	postive
FGF2	LINC00461	0.55052	1.18615e-34	postive
PFN2	LINC00461	0.587182	2.78576e-40	postive
PRRX1	LINC00461	0.605746	2.04543e-43	postive
ID2	LINC00461	0.641489	4.55108e-50	postive
FERMT2	LINC00461	0.584208	8.4813e-40	postive
COPA	LINC00461	0.619733	6.44823e-46	postive
DPYSL3	LINC00461	0.676243	1.91465e-57	postive
CADM1	LINC00461	0.564945	8.77023e-37	postive
NTM	LINC00461	0.560336	4.31721e-36	postive
SGCB	LINC00467	0.533946	2.50335e-32	postive
VCAN	LINC00472	0.549673	1.57068e-34	postive
SPARC	LINC00472	0.530899	6.48667e-32	postive
ITGAV	LINC00472	0.597911	4.55523e-42	postive
CDH2	LINC00472	0.583068	1.29566e-39	postive
TIMP3	LINC00472	0.526032	2.90937e-31	postive
SGCB	LINC00472	0.586741	3.28768e-40	postive
RHOB	LINC00472	0.513995	1.07447e-29	postive
FGF2	LINC00472	0.793689	2.87812e-92	postive
SNTB1	LINC00472	0.642011	3.58512e-50	postive
MATN2	LINC00472	0.505752	1.17251e-28	postive
ABI3BP	LINC00472	0.572951	5.17786e-38	postive
SGCD	LINC00472	0.579946	4.09887e-39	postive
PRRX1	LINC00472	0.593111	2.9239e-41	postive
ID2	LINC00472	0.542593	1.59194e-33	postive
FERMT2	LINC00472	0.669949	4.92165e-56	postive
GJA1	LINC00472	0.542209	1.80221e-33	postive
COPA	LINC00472	0.637476	2.81214e-49	postive
TGFBR3	LINC00472	0.667098	2.08762e-55	postive
DPYSL3	LINC00472	0.67901	4.47571e-58	postive
ECM2	LINC00472	0.561208	3.19931e-36	postive
CADM1	LINC00472	0.616156	2.89068e-45	postive
NTM	LINC00472	0.56465	9.71953e-37	postive
NOTCH2	LINC00472	0.568898	2.19025e-37	postive
NOTCH2	LINC00476	0.525888	3.04031e-31	postive
MAGEE1	LINC00507	0.806042	2.96056e-97	postive
BASP1	LINC00507	0.64403	1.41674e-50	postive
RGS4	LINC00507	0.803729	2.7041e-96	postive
CAP2	LINC00507	0.740929	2.80683e-74	postive
ENO2	LINC00507	0.69998	4.28572e-63	postive
CDH2	LINC00511	0.578916	5.97762e-39	postive
SGCB	LINC00511	0.633146	1.94731e-48	postive
PRRX1	LINC00511	0.608141	7.78553e-44	postive
ID2	LINC00511	0.533217	3.14626e-32	postive
COPA	LINC00511	0.537949	7.06116e-33	postive
NT5E	LINC00511	0.529151	1.1151e-31	postive
DPYSL3	LINC00511	0.581948	1.96113e-39	postive
TIMP3	LINC00519	0.571738	7.98853e-38	postive
FGF2	LINC00519	0.505529	1.24964e-28	postive
CDH2	LINC00526	0.611518	1.96639e-44	postive
SGCB	LINC00526	0.645327	7.77549e-51	postive
FGF2	LINC00526	0.504346	1.75131e-28	postive
PFN2	LINC00526	0.523325	6.63253e-31	postive
PRRX1	LINC00526	0.568922	2.17174e-37	postive
ID2	LINC00526	0.606114	1.7639e-43	postive
FERMT2	LINC00526	0.566061	5.93939e-37	postive
DST	LINC00526	0.591395	5.64188e-41	postive
COPA	LINC00526	0.639801	9.82636e-50	postive
DPYSL3	LINC00526	0.562907	1.77971e-36	postive
CADM1	LINC00526	0.511147	2.47195e-29	postive
COLGALT1	LINC00526	0.517338	4.00113e-30	postive
COL5A1	LINC00565	0.516614	4.96059e-30	postive
FBN1	LINC00565	0.531522	5.3425e-32	postive
COL1A1	LINC00565	0.6101	3.51081e-44	postive
FN1	LINC00565	0.514777	8.53541e-30	postive
COL1A2	LINC00565	0.633151	1.94304e-48	postive
LUM	LINC00565	0.609895	3.81667e-44	postive
COL6A2	LINC00565	0.596691	7.32819e-42	postive
NNMT	LINC00565	0.712134	3.29314e-66	postive
MMP2	LINC00565	0.75651	4.15117e-79	postive
COL12A1	LINC00565	0.566438	5.20414e-37	postive
COMP	LINC00565	0.636415	4.53081e-49	postive
FBLN1	LINC00565	0.850587	9.46457e-119	postive
MGP	LINC00565	0.605375	2.37344e-43	postive
PCOLCE	LINC00565	0.624498	8.47544e-47	postive
TNFRSF11B	LINC00565	0.563099	1.66524e-36	postive
COL8A2	LINC00565	0.856932	2.21196e-122	postive
VEGFC	LINC00565	0.598306	3.90281e-42	postive
MATN3	LINC00565	0.642153	3.35938e-50	postive
IGFBP4	LINC00565	0.660633	5.21168e-54	postive
MFAP5	LINC00565	0.602235	8.30323e-43	postive
SFRP4	LINC00565	0.54439	8.89166e-34	postive
TGM2	LINC00565	0.584607	7.3089e-40	postive
IL15	LINC00565	0.516887	4.57452e-30	postive
MXRA5	LINC00565	0.560288	4.38957e-36	postive
MAGEE1	LINC00599	0.584117	8.7738e-40	postive
ENO2	LINC00599	0.608925	5.6639e-44	postive
DST	LINC00609	0.571755	7.9416e-38	postive
MAGEE1	LINC00622	0.690085	1.13145e-60	postive
BASP1	LINC00622	0.645453	7.33268e-51	postive
CAP2	LINC00622	0.563604	1.39783e-36	postive
ENO2	LINC00622	0.590068	9.35342e-41	postive
VCAN	LINC00630	0.611707	1.81967e-44	postive
ITGAV	LINC00630	0.743765	3.93896e-75	postive
CDH2	LINC00630	0.746514	5.72073e-76	postive
CDH11	LINC00630	0.604078	3.98833e-43	postive
SPOCK1	LINC00630	0.509253	4.28263e-29	postive
CALD1	LINC00630	0.571167	9.79334e-38	postive
SGCB	LINC00630	0.757723	1.68486e-79	postive
WNT5A	LINC00630	0.514054	1.05591e-29	postive
ITGB1	LINC00630	0.550948	1.02905e-34	postive
FGF2	LINC00630	0.67498	3.69594e-57	postive
PFN2	LINC00630	0.529912	8.8098e-32	postive
GLIPR1	LINC00630	0.500222	5.62026e-28	postive
SGCD	LINC00630	0.675231	3.24452e-57	postive
CALU	LINC00630	0.580633	3.18419e-39	postive
PRRX1	LINC00630	0.624929	7.04447e-47	postive
FERMT2	LINC00630	0.68706	5.94958e-60	postive
TPM4	LINC00630	0.513129	1.38533e-29	postive
COPA	LINC00630	0.837907	5.64974e-112	postive
ITGA2	LINC00630	0.550708	1.11444e-34	postive
NT5E	LINC00630	0.51218	1.82885e-29	postive
DPYSL3	LINC00630	0.673967	6.24998e-57	postive
CADM1	LINC00630	0.741407	2.01921e-74	postive
PVR	LINC00630	0.572525	6.03109e-38	postive
NOTCH2	LINC00630	0.657682	2.20494e-53	postive
WIPF1	LINC00630	0.563997	1.21944e-36	postive
DST	LINC00632	0.516066	5.83398e-30	postive
NTM	LINC00632	0.511814	2.0349e-29	postive
LAMA3	LINC00639	0.749155	8.76313e-77	postive
FZD8	LINC00639	0.51872	2.65078e-30	postive
TNFAIP3	LINC00639	0.681131	1.45318e-58	postive
MAGEE1	LINC00641	0.79138	2.25869e-91	postive
SGCB	LINC00641	0.504298	1.77544e-28	postive
BASP1	LINC00641	0.785377	4.24071e-89	postive
FGF2	LINC00641	0.535369	1.59971e-32	postive
PFN2	LINC00641	0.617345	1.75987e-45	postive
DST	LINC00641	0.57564	1.96767e-38	postive
COPA	LINC00641	0.565672	6.80482e-37	postive
RGS4	LINC00641	0.556384	1.66106e-35	postive
CADM1	LINC00641	0.54708	3.69207e-34	postive
CAP2	LINC00641	0.652226	3.03996e-52	postive
NTM	LINC00641	0.590786	7.11575e-41	postive
ENO2	LINC00641	0.639054	1.37872e-49	postive
SGCB	LINC00652	0.566783	4.61124e-37	postive
PRRX1	LINC00652	0.506679	8.99185e-29	postive
ID2	LINC00652	0.559698	5.37334e-36	postive
COPA	LINC00652	0.572179	6.82645e-38	postive
DPYSL3	LINC00652	0.591074	6.37661e-41	postive
CADM1	LINC00652	0.512139	1.8512e-29	postive
ITGAV	LINC00654	0.579571	4.70368e-39	postive
CDH2	LINC00654	0.516155	5.68214e-30	postive
COPA	LINC00654	0.556868	1.4096e-35	postive
CDH6	LINC00654	0.516651	4.90513e-30	postive
CADM1	LINC00654	0.598047	4.31921e-42	postive
FBN1	LINC00662	0.528977	1.17674e-31	postive
VCAN	LINC00662	0.655867	5.309e-53	postive
ITGAV	LINC00662	0.534334	2.21633e-32	postive
CDH2	LINC00662	0.596441	8.07465e-42	postive
CDH11	LINC00662	0.547222	3.52381e-34	postive
BMP1	LINC00662	0.520111	1.74841e-30	postive
TIMP3	LINC00662	0.522035	9.80067e-31	postive
CALD1	LINC00662	0.556303	1.70714e-35	postive
SGCB	LINC00662	0.581391	2.40863e-39	postive
DAB2	LINC00662	0.508698	5.02887e-29	postive
PLOD2	LINC00662	0.519658	2.00229e-30	postive
FGF2	LINC00662	0.530699	6.90258e-32	postive
PFN2	LINC00662	0.517457	3.86191e-30	postive
SGCD	LINC00662	0.537695	7.65707e-33	postive
CALU	LINC00662	0.562335	2.16899e-36	postive
PRRX1	LINC00662	0.537292	8.70065e-33	postive
FERMT2	LINC00662	0.628299	1.63823e-47	postive
DST	LINC00662	0.514675	8.7966e-30	postive
TPM4	LINC00662	0.533855	2.576e-32	postive
COPA	LINC00662	0.668677	9.39938e-56	postive
CADM1	LINC00662	0.52485	4.17315e-31	postive
PVR	LINC00662	0.551915	7.45664e-35	postive
NOTCH2	LINC00662	0.652759	2.3586e-52	postive
WIPF1	LINC00662	0.532357	4.11757e-32	postive
VCAN	LINC00663	0.605154	2.59306e-43	postive
ITGAV	LINC00663	0.574653	2.80968e-38	postive
CDH2	LINC00663	0.584151	8.66201e-40	postive
SGCB	LINC00663	0.623546	1.27489e-46	postive
FGF2	LINC00663	0.690348	9.78615e-61	postive
MATN2	LINC00663	0.506304	1.00134e-28	postive
PFN2	LINC00663	0.539914	3.7711e-33	postive
SGCD	LINC00663	0.530929	6.42661e-32	postive
SLC6A8	LINC00663	0.559332	6.09e-36	postive
PRRX1	LINC00663	0.634545	1.04544e-48	postive
ID2	LINC00663	0.615201	4.30203e-45	postive
FERMT2	LINC00663	0.611356	2.10078e-44	postive
DST	LINC00663	0.58545	5.33385e-40	postive
COPA	LINC00663	0.65413	1.22425e-52	postive
TGFBR3	LINC00663	0.522749	7.898e-31	postive
DPYSL3	LINC00663	0.686473	8.19244e-60	postive
CADM1	LINC00663	0.623067	1.56506e-46	postive
NTM	LINC00663	0.529749	9.26788e-32	postive
NOTCH2	LINC00663	0.53587	1.36562e-32	postive
CDH2	LINC00665	0.524849	4.17415e-31	postive
BMP1	LINC00665	0.536477	1.12682e-32	postive
PFN2	LINC00665	0.501209	4.25847e-28	postive
CALU	LINC00665	0.508654	5.09306e-29	postive
FERMT2	LINC00665	0.527082	2.10866e-31	postive
DST	LINC00665	0.501694	3.71396e-28	postive
MCM7	LINC00665	0.553659	4.16106e-35	postive
PVR	LINC00665	0.515473	6.95185e-30	postive
COLGALT1	LINC00665	0.50956	3.91928e-29	postive
GPX7	LINC00665	0.527314	1.9637e-31	postive
FBN1	LINC00667	0.502128	3.28515e-28	postive
VCAN	LINC00667	0.614853	4.9704e-45	postive
SPARC	LINC00667	0.562939	1.76006e-36	postive
ITGAV	LINC00667	0.729415	6.30315e-71	postive
THBS2	LINC00667	0.524188	5.10447e-31	postive
CDH2	LINC00667	0.748744	1.1748e-76	postive
THY1	LINC00667	0.509311	4.21162e-29	postive
CDH11	LINC00667	0.598699	3.3464e-42	postive
SPOCK1	LINC00667	0.586257	3.94376e-40	postive
CALD1	LINC00667	0.570325	1.32111e-37	postive
SGCB	LINC00667	0.769259	2.43117e-83	postive
WNT5A	LINC00667	0.510025	3.42483e-29	postive
ITGB1	LINC00667	0.547697	3.01516e-34	postive
RHOB	LINC00667	0.548203	2.55269e-34	postive
FGF2	LINC00667	0.666578	2.71256e-55	postive
SNTB1	LINC00667	0.554586	3.04771e-35	postive
CD59	LINC00667	0.543754	1.09307e-33	postive
SERPINE2	LINC00667	0.521777	1.05933e-30	postive
PFN2	LINC00667	0.554702	2.93077e-35	postive
GLIPR1	LINC00667	0.542703	1.53641e-33	postive
SGCD	LINC00667	0.657344	2.59799e-53	postive
SLC6A8	LINC00667	0.586418	3.71161e-40	postive
CALU	LINC00667	0.602347	7.94285e-43	postive
PRRX1	LINC00667	0.681837	9.97102e-59	postive
ID2	LINC00667	0.627977	1.8839e-47	postive
MYLK	LINC00667	0.529221	1.0913e-31	postive
FERMT2	LINC00667	0.694013	1.27117e-61	postive
TPM4	LINC00667	0.543249	1.28769e-33	postive
COPA	LINC00667	0.85473	4.21306e-121	postive
ITGA2	LINC00667	0.521397	1.18788e-30	postive
NT5E	LINC00667	0.537612	7.86155e-33	postive
DPYSL3	LINC00667	0.709866	1.29136e-65	postive
CADM1	LINC00667	0.691859	4.23398e-61	postive
NTM	LINC00667	0.53131	5.70776e-32	postive
FAS	LINC00667	0.504789	1.5436e-28	postive
PVR	LINC00667	0.613615	8.2957e-45	postive
NOTCH2	LINC00667	0.629938	8.00399e-48	postive
COLGALT1	LINC00667	0.596917	6.71158e-42	postive
WIPF1	LINC00667	0.655845	5.36656e-53	postive
LAMA3	LINC00671	0.523082	7.14038e-31	postive
VCAN	LINC00847	0.608291	7.32575e-44	postive
ITGAV	LINC00847	0.558277	8.73154e-36	postive
CDH2	LINC00847	0.546415	4.5911e-34	postive
TIMP3	LINC00847	0.553803	3.96454e-35	postive
SGCB	LINC00847	0.637386	2.92916e-49	postive
FGF2	LINC00847	0.635031	8.41801e-49	postive
PFN2	LINC00847	0.642874	2.41232e-50	postive
SGCD	LINC00847	0.628246	1.67584e-47	postive
SLC6A8	LINC00847	0.512839	1.50846e-29	postive
PRRX1	LINC00847	0.61378	7.75148e-45	postive
ID2	LINC00847	0.629904	8.12417e-48	postive
FERMT2	LINC00847	0.682014	9.07412e-59	postive
DST	LINC00847	0.647085	3.43082e-51	postive
COPA	LINC00847	0.665623	4.37986e-55	postive
DPYSL3	LINC00847	0.646849	3.83096e-51	postive
CADM1	LINC00847	0.546086	5.1136e-34	postive
NTM	LINC00847	0.502681	2.81007e-28	postive
NOTCH2	LINC00847	0.570949	1.05847e-37	postive
WIPF1	LINC00847	0.52648	2.53656e-31	postive
LOXL1	LINC00852	0.525227	3.72021e-31	postive
LAMA3	LINC00852	0.779344	6.90941e-87	postive
FZD8	LINC00852	0.538575	5.78459e-33	postive
TNFAIP3	LINC00852	0.687981	3.59797e-60	postive
LOXL2	LINC00856	0.503369	2.31213e-28	postive
LOXL1	LINC00856	0.504755	1.55864e-28	postive
FZD8	LINC00856	0.530694	6.91338e-32	postive
TNFAIP3	LINC00856	0.536013	1.30498e-32	postive
CXCL12	LINC00856	0.521914	1.01634e-30	postive
LAMA3	LINC00865	0.541767	2.07881e-33	postive
TNFAIP3	LINC00865	0.532186	4.34425e-32	postive
LAMA3	LINC00877	0.73235	9.16245e-72	postive
FZD8	LINC00877	0.507437	7.23255e-29	postive
TNFAIP3	LINC00877	0.644431	1.17694e-50	postive
FSTL1	LINC00886	0.50509	1.41656e-28	postive
FMOD	LINC00886	0.740395	4.05024e-74	postive
FBN1	LINC00893	0.52668	2.38526e-31	postive
COL16A1	LINC00893	0.500632	5.00948e-28	postive
LRP1	LINC00893	0.514738	8.6358e-30	postive
FBN1	LINC00894	0.592005	4.46803e-41	postive
FGF2	LINC00894	0.521115	1.29301e-30	postive
DST	LINC00894	0.637081	3.36032e-49	postive
COPA	LINC00894	0.504388	1.7308e-28	postive
NTM	LINC00894	0.545419	6.35839e-34	postive
LOXL1	LINC00900	0.500347	5.42715e-28	postive
FZD8	LINC00900	0.543814	1.07221e-33	postive
IL15	LINC00900	0.556446	1.62639e-35	postive
CADM1	LINC00900	0.540898	2.74997e-33	postive
TNFAIP3	LINC00900	0.58082	2.97288e-39	postive
FAS	LINC00900	0.559203	6.36613e-36	postive
ADAM12	LINC00900	0.521356	1.20254e-30	postive
PVR	LINC00900	0.505695	1.19195e-28	postive
FBN1	LINC00909	0.535751	1.41763e-32	postive
VCAN	LINC00909	0.612581	1.27055e-44	postive
ITGAV	LINC00909	0.732056	1.11259e-71	postive
CDH2	LINC00909	0.789033	1.78418e-90	postive
NID2	LINC00909	0.518426	2.89379e-30	postive
CDH11	LINC00909	0.597822	4.71507e-42	postive
TIMP3	LINC00909	0.510176	3.27763e-29	postive
CALD1	LINC00909	0.594028	2.05448e-41	postive
SGCB	LINC00909	0.79937	1.61658e-94	postive
DAB2	LINC00909	0.503379	2.30542e-28	postive
PLOD2	LINC00909	0.557565	1.1126e-35	postive
ITGB1	LINC00909	0.543472	1.1977e-33	postive
FGF2	LINC00909	0.655077	7.76787e-53	postive
SNTB1	LINC00909	0.509115	4.45827e-29	postive
SERPINE2	LINC00909	0.525061	3.9133e-31	postive
PFN2	LINC00909	0.572453	6.18876e-38	postive
SGCD	LINC00909	0.624857	7.2647e-47	postive
CALU	LINC00909	0.627947	1.90903e-47	postive
PRRX1	LINC00909	0.65601	4.95621e-53	postive
ID2	LINC00909	0.526177	2.78268e-31	postive
FERMT2	LINC00909	0.703413	5.8673e-64	postive
DST	LINC00909	0.569955	1.50643e-37	postive
TPM4	LINC00909	0.577133	1.14509e-38	postive
COPA	LINC00909	0.827555	7.30691e-107	postive
ITGA2	LINC00909	0.521994	9.92305e-31	postive
NT5E	LINC00909	0.565184	8.06643e-37	postive
DPYSL3	LINC00909	0.629626	9.17833e-48	postive
CADM1	LINC00909	0.713363	1.56259e-66	postive
NTM	LINC00909	0.533275	3.09023e-32	postive
FAS	LINC00909	0.520151	1.72739e-30	postive
PVR	LINC00909	0.621734	2.76196e-46	postive
NOTCH2	LINC00909	0.608206	7.58258e-44	postive
COLGALT1	LINC00909	0.56166	2.73872e-36	postive
WIPF1	LINC00909	0.621736	2.7601e-46	postive
LAMA3	LINC00910	0.671471	2.26172e-56	postive
TNFAIP3	LINC00910	0.578511	6.93179e-39	postive
ITGAV	LINC00920	0.52129	1.2267e-30	postive
EDIL3	LINC00920	0.555197	2.48053e-35	postive
SGCB	LINC00920	0.576701	1.33982e-38	postive
GREM1	LINC00920	0.502284	3.14352e-28	postive
ITGB1	LINC00920	0.569973	1.49676e-37	postive
PMP22	LINC00920	0.522963	7.40198e-31	postive
COPA	LINC00920	0.544651	8.16634e-34	postive
ITGA2	LINC00920	0.564596	9.90199e-37	postive
CADM1	LINC00920	0.507569	6.9628e-29	postive
WIPF1	LINC00920	0.644727	1.02653e-50	postive
LAMA3	LINC00926	0.573354	4.48134e-38	postive
TNFAIP3	LINC00926	0.500324	5.46199e-28	postive
VCAN	LINC00928	0.583662	1.03922e-39	postive
PRRX1	LINC00928	0.511972	1.94373e-29	postive
DPYSL3	LINC00928	0.501565	3.85153e-28	postive
NOTCH2	LINC00928	0.516591	4.99413e-30	postive
MAGEE1	LINC00943	0.6581	1.79891e-53	postive
BASP1	LINC00943	0.57641	1.48895e-38	postive
RGS4	LINC00943	0.640956	5.80747e-50	postive
CAP2	LINC00943	0.618682	1.00398e-45	postive
ENO2	LINC00943	0.554388	3.25747e-35	postive
EDIL3	LINC00957	0.596587	7.62938e-42	postive
MAGEE1	LINC00957	0.64251	2.85188e-50	postive
BASP1	LINC00957	0.505363	1.31045e-28	postive
GREM1	LINC00957	0.549655	1.58024e-34	postive
APLP1	LINC00957	0.51886	2.54208e-30	postive
RGS4	LINC00957	0.634352	1.13926e-48	postive
CAP2	LINC00957	0.612564	1.27959e-44	postive
ENO2	LINC00957	0.550132	1.34936e-34	postive
BMP1	LINC00963	0.52881	1.23879e-31	postive
ITGAV	LINC00987	0.516706	4.82622e-30	postive
NID2	LINC00987	0.508069	6.02842e-29	postive
SGCB	LINC00987	0.536854	1.00002e-32	postive
SERPINE2	LINC00987	0.550595	1.15727e-34	postive
COPA	LINC00987	0.589951	9.77765e-41	postive
LRP1	LINC00987	0.511974	1.9423e-29	postive
WIPF1	LINC00987	0.551171	9.55532e-35	postive
FBN1	LINC01001	0.548526	2.29438e-34	postive
VCAN	LINC01001	0.547998	2.7311e-34	postive
SLC6A8	LINC01001	0.517491	3.82249e-30	postive
DST	LINC01001	0.568791	2.27407e-37	postive
COPA	LINC01001	0.532137	4.41083e-32	postive
NOTCH2	LINC01001	0.534336	2.21478e-32	postive
COLGALT1	LINC01001	0.518474	2.8529e-30	postive
LAMA3	LINC01002	0.506588	9.22954e-29	postive
LAMA3	LINC01003	0.645833	6.14732e-51	postive
FZD8	LINC01003	0.5698	1.5914e-37	postive
CDH6	LINC01003	0.535859	1.37036e-32	postive
GAS1	LINC01003	0.507944	6.24945e-29	postive
TNFAIP3	LINC01003	0.638807	1.54229e-49	postive
DST	LINC01004	0.665935	3.7458e-55	postive
MAGEE1	LINC01007	0.606448	1.54228e-43	postive
RGS4	LINC01007	0.713356	1.56865e-66	postive
CAP2	LINC01007	0.60425	3.7235e-43	postive
ENO2	LINC01007	0.618715	9.90415e-46	postive
LAMA3	LINC01011	0.641704	4.12484e-50	postive
FGF2	LINC01011	0.512878	1.49112e-29	postive
TNFAIP3	LINC01011	0.592698	3.42647e-41	postive
LAMA3	LINC01018	0.543735	1.10009e-33	postive
MAGEE1	LINC01018	0.733463	4.37911e-72	postive
BASP1	LINC01018	0.549295	1.78027e-34	postive
RGS4	LINC01018	0.773644	7.352e-85	postive
CAP2	LINC01018	0.723737	2.45167e-69	postive
ENO2	LINC01018	0.520793	1.42452e-30	postive
COL7A1	LINC01023	0.693994	1.28451e-61	postive
FLNA	LINC01023	0.647241	3.18942e-51	postive
COL7A1	LIPE-AS1	0.596515	7.84799e-42	postive
FLNA	LIPE-AS1	0.592796	3.29959e-41	postive
VCAN	LMCD1-AS1	0.525322	3.614e-31	postive
ITGAV	LMCD1-AS1	0.621005	3.76372e-46	postive
CDH2	LMCD1-AS1	0.550859	1.05999e-34	postive
SGCB	LMCD1-AS1	0.629674	8.98421e-48	postive
FGF2	LMCD1-AS1	0.680652	1.87484e-58	postive
SNTB1	LMCD1-AS1	0.533783	2.63513e-32	postive
SGCD	LMCD1-AS1	0.665853	3.90355e-55	postive
MYLK	LMCD1-AS1	0.516134	5.71808e-30	postive
FERMT2	LMCD1-AS1	0.575713	1.91584e-38	postive
COPA	LMCD1-AS1	0.708556	2.82695e-65	postive
ITGA2	LMCD1-AS1	0.514098	1.04244e-29	postive
TGFBR3	LMCD1-AS1	0.547138	3.62319e-34	postive
DPYSL3	LMCD1-AS1	0.555197	2.48038e-35	postive
CADM1	LMCD1-AS1	0.629175	1.11796e-47	postive
NTM	LMCD1-AS1	0.548453	2.35064e-34	postive
NOTCH2	LMCD1-AS1	0.525699	3.2208e-31	postive
WIPF1	LMCD1-AS1	0.568246	2.75646e-37	postive
COL5A1	LOXL1-AS1	0.584061	8.95707e-40	postive
LOXL1	LOXL1-AS1	0.648835	1.5113e-51	postive
MMP14	LOXL1-AS1	0.515279	7.3624e-30	postive
LAMC1	LPP-AS2	0.522784	7.8141e-31	postive
ITGAV	LPP-AS2	0.628688	1.3826e-47	postive
CDH2	LPP-AS2	0.622196	2.26894e-46	postive
FSTL1	LPP-AS2	0.541043	2.62454e-33	postive
TNC	LPP-AS2	0.573109	4.89275e-38	postive
CDH11	LPP-AS2	0.584414	7.85274e-40	postive
BMP1	LPP-AS2	0.510008	3.44207e-29	postive
CALD1	LPP-AS2	0.59261	3.54448e-41	postive
SGCB	LPP-AS2	0.54323	1.29541e-33	postive
ITGA5	LPP-AS2	0.501359	4.08214e-28	postive
PLOD2	LPP-AS2	0.603741	4.56286e-43	postive
ITGB1	LPP-AS2	0.534101	2.38446e-32	postive
FGF2	LPP-AS2	0.597651	5.04032e-42	postive
SNTB1	LPP-AS2	0.530315	7.77614e-32	postive
CALU	LPP-AS2	0.576212	1.59951e-38	postive
FERMT2	LPP-AS2	0.611514	1.96928e-44	postive
TPM4	LPP-AS2	0.532518	3.91596e-32	postive
COPA	LPP-AS2	0.547574	3.13987e-34	postive
CDH6	LPP-AS2	0.658689	1.34986e-53	postive
ECM2	LPP-AS2	0.5729	5.27412e-38	postive
CADM1	LPP-AS2	0.596611	7.55873e-42	postive
TNFAIP3	LPP-AS2	0.542077	1.88117e-33	postive
FAS	LPP-AS2	0.506216	1.02686e-28	postive
ADAM12	LPP-AS2	0.55672	1.48221e-35	postive
PVR	LPP-AS2	0.535774	1.40741e-32	postive
NOTCH2	LPP-AS2	0.502625	2.8546e-28	postive
COLGALT1	LPP-AS2	0.508798	4.88502e-29	postive
WIPF1	LPP-AS2	0.517063	4.34085e-30	postive
LAMA3	LY86-AS1	0.610349	3.17153e-44	postive
MAGEE1	LY86-AS1	0.736706	4.98843e-73	postive
BASP1	LY86-AS1	0.546309	4.75391e-34	postive
RGS4	LY86-AS1	0.645793	6.26232e-51	postive
CAP2	LY86-AS1	0.612125	1.53274e-44	postive
ENO2	LY86-AS1	0.600503	1.64732e-42	postive
ITGAV	MAGI2-AS3	0.553371	4.58313e-35	postive
CDH2	MAGI2-AS3	0.559668	5.42948e-36	postive
CALD1	MAGI2-AS3	0.504525	1.66431e-28	postive
SGCB	MAGI2-AS3	0.507712	6.68156e-29	postive
PLOD2	MAGI2-AS3	0.506166	1.0417e-28	postive
FGF2	MAGI2-AS3	0.54214	1.84321e-33	postive
SNTB1	MAGI2-AS3	0.530145	8.19644e-32	postive
FMOD	MAGI2-AS3	0.660386	5.88287e-54	postive
FERMT2	MAGI2-AS3	0.525571	3.34911e-31	postive
COPA	MAGI2-AS3	0.592995	3.05721e-41	postive
TGFBR3	MAGI2-AS3	0.55798	9.66182e-36	postive
NT5E	MAGI2-AS3	0.521107	1.29631e-30	postive
CADM1	MAGI2-AS3	0.51981	1.91327e-30	postive
DST	MALAT1	0.515873	6.17717e-30	postive
NTM	MALAT1	0.523466	6.35528e-31	postive
COPA	MAP3K14-AS1	0.501364	4.0763e-28	postive
CADM1	MAP3K14-AS1	0.523468	6.35264e-31	postive
COL7A1	MAPKAPK5-AS1	0.603548	4.92714e-43	postive
PPIB	MAPKAPK5-AS1	0.536463	1.13202e-32	postive
EDIL3	MATN1-AS1	0.732141	1.05158e-71	postive
GREM1	MATN1-AS1	0.624361	8.98847e-47	postive
MYLK	MATN1-AS1	0.560563	3.99395e-36	postive
PMP22	MATN1-AS1	0.642207	3.27732e-50	postive
ITGA2	MATN1-AS1	0.543656	1.12851e-33	postive
WIPF1	MATN1-AS1	0.56628	5.50107e-37	postive
LAMA3	MBNL1-AS1	0.612284	1.43556e-44	postive
FZD8	MBNL1-AS1	0.531879	4.77996e-32	postive
TNFAIP3	MBNL1-AS1	0.59919	2.76086e-42	postive
VCAN	MCCC1-AS1	0.561832	2.58034e-36	postive
SGCB	MCCC1-AS1	0.5067	8.93797e-29	postive
FGF2	MCCC1-AS1	0.553413	4.51953e-35	postive
DST	MCCC1-AS1	0.662765	1.81987e-54	postive
COPA	MCCC1-AS1	0.570313	1.32657e-37	postive
CADM1	MCCC1-AS1	0.510922	2.63943e-29	postive
NTM	MCCC1-AS1	0.530771	6.74956e-32	postive
NOTCH2	MCCC1-AS1	0.56353	1.43456e-36	postive
SLIT2	MEG8	0.593639	2.38708e-41	postive
MAGEE1	MIAT	0.656939	3.1611e-53	postive
BASP1	MIAT	0.587268	2.69659e-40	postive
CAP2	MIAT	0.501646	3.76461e-28	postive
ENO2	MIAT	0.535713	1.43483e-32	postive
SGCB	MID1IP1-AS1	0.517345	3.99225e-30	postive
COPA	MID1IP1-AS1	0.531807	4.88919e-32	postive
CADM1	MID1IP1-AS1	0.516723	4.80196e-30	postive
LAMA3	MIR137HG	0.631843	3.46492e-48	postive
FZD8	MIR137HG	0.60878	6.00852e-44	postive
TNFAIP3	MIR137HG	0.558965	6.9046e-36	postive
MCM7	MIR17HG	0.600504	1.64606e-42	postive
FSTL3	MIR210HG	0.53199	4.61734e-32	postive
VEGFA	MIR210HG	0.627785	2.04796e-47	postive
COL5A2	MIR22HG	0.558016	9.54354e-36	postive
FBN1	MIR22HG	0.603925	4.23853e-43	postive
FN1	MIR22HG	0.568689	2.35808e-37	postive
SERPINE1	MIR22HG	0.632053	3.15825e-48	postive
TGFBI	MIR22HG	0.51545	6.99973e-30	postive
LAMC1	MIR22HG	0.505096	1.41449e-28	postive
LOX	MIR22HG	0.575567	2.02017e-38	postive
THBS2	MIR22HG	0.541677	2.1401e-33	postive
THBS1	MIR22HG	0.659701	8.23289e-54	postive
SERPINH1	MIR22HG	0.515347	7.216e-30	postive
FSTL1	MIR22HG	0.598312	3.89337e-42	postive
TNC	MIR22HG	0.550683	1.12375e-34	postive
COL12A1	MIR22HG	0.504519	1.66736e-28	postive
CDH11	MIR22HG	0.526077	2.86912e-31	postive
CALD1	MIR22HG	0.5567	1.49221e-35	postive
FSTL3	MIR22HG	0.518674	2.68722e-30	postive
DAB2	MIR22HG	0.500485	5.22106e-28	postive
ITGA5	MIR22HG	0.664421	7.98958e-55	postive
VEGFA	MIR22HG	0.52352	6.25263e-31	postive
PLOD2	MIR22HG	0.636855	3.71833e-49	postive
ITGB1	MIR22HG	0.523888	5.59241e-31	postive
GADD45A	MIR22HG	0.524163	5.144e-31	postive
TNFRSF11B	MIR22HG	0.532153	4.38834e-32	postive
CD59	MIR22HG	0.504343	1.75299e-28	postive
FUCA1	MIR22HG	0.503761	2.06822e-28	postive
GADD45B	MIR22HG	0.534412	2.16199e-32	postive
GLIPR1	MIR22HG	0.57989	4.184e-39	postive
CALU	MIR22HG	0.544638	8.20274e-34	postive
TNFRSF12A	MIR22HG	0.570182	1.39002e-37	postive
PLAUR	MIR22HG	0.553792	3.98005e-35	postive
PTX3	MIR22HG	0.536992	9.57242e-33	postive
JUN	MIR22HG	0.529048	1.15109e-31	postive
FERMT2	MIR22HG	0.504215	1.81812e-28	postive
SNAI2	MIR22HG	0.527928	1.62581e-31	postive
TPM4	MIR22HG	0.612719	1.20028e-44	postive
CDH6	MIR22HG	0.524993	3.99571e-31	postive
SAT1	MIR22HG	0.70455	3.01888e-64	postive
TGM2	MIR22HG	0.536483	1.1247e-32	postive
TNFAIP3	MIR22HG	0.507139	7.87854e-29	postive
FAS	MIR22HG	0.702266	1.14399e-63	postive
ADAM12	MIR22HG	0.53765	7.76705e-33	postive
PVR	MIR22HG	0.616028	3.0496e-45	postive
SGCB	MIR4458HG	0.529398	1.0329e-31	postive
MAGEE1	MIR4500HG	0.620494	4.67502e-46	postive
BASP1	MIR4500HG	0.533551	2.83383e-32	postive
RGS4	MIR4500HG	0.626895	3.01377e-47	postive
CAP2	MIR4500HG	0.628849	1.28859e-47	postive
MAGEE1	MIR600HG	0.673005	1.02783e-56	postive
BASP1	MIR600HG	0.602122	8.68233e-43	postive
RGS4	MIR600HG	0.506828	8.61584e-29	postive
ENO2	MIR600HG	0.771597	3.80069e-84	postive
MAGEE1	MIR7-3HG	0.551227	9.37822e-35	postive
BASP1	MIR7-3HG	0.517395	3.93331e-30	postive
SCG2	MIR7-3HG	0.546927	3.88227e-34	postive
ENO2	MIR7-3HG	0.625694	5.06625e-47	postive
DST	MRPL23-AS1	0.530006	8.55874e-32	postive
LAMA3	NAMA	0.74127	2.22004e-74	postive
TNFAIP3	NAMA	0.617874	1.40978e-45	postive
VCAN	NCAM1-AS1	0.607721	9.2268e-44	postive
FGF2	NCAM1-AS1	0.571335	9.2231e-38	postive
DST	NCAM1-AS1	0.582814	1.42367e-39	postive
NTM	NCAM1-AS1	0.532394	4.06999e-32	postive
NOTCH2	NCAM1-AS1	0.548633	2.21531e-34	postive
FBN1	NEAT1	0.55653	1.58094e-35	postive
LOX	NEAT1	0.523675	5.96547e-31	postive
SPP1	NEAT1	0.503682	2.11543e-28	postive
TNC	NEAT1	0.530702	6.89493e-32	postive
LAMA2	NEAT1	0.521357	1.20211e-30	postive
DAB2	NEAT1	0.576324	1.53583e-38	postive
ITGA5	NEAT1	0.533037	3.32857e-32	postive
VEGFA	NEAT1	0.514841	8.37658e-30	postive
PLOD2	NEAT1	0.631516	4.00242e-48	postive
GADD45A	NEAT1	0.536203	1.22883e-32	postive
GLIPR1	NEAT1	0.515124	7.70551e-30	postive
MYLK	NEAT1	0.502619	2.85979e-28	postive
ITGA2	NEAT1	0.568883	2.20128e-37	postive
SAT1	NEAT1	0.572351	6.41806e-38	postive
FAS	NEAT1	0.621991	2.4759e-46	postive
COLGALT1	NEAT1	0.547286	3.45134e-34	postive
WIPF1	NEAT1	0.51439	9.56595e-30	postive
COL7A1	NEBL-AS1	0.577324	1.06827e-38	postive
LOXL1	NEXN-AS1	0.524451	4.71249e-31	postive
LAMA3	NEXN-AS1	0.777202	4.05769e-86	postive
FZD8	NEXN-AS1	0.501619	3.79371e-28	postive
TNFAIP3	NEXN-AS1	0.666874	2.33635e-55	postive
VCAN	NNT-AS1	0.612068	1.56888e-44	postive
ITGAV	NNT-AS1	0.654736	9.15392e-53	postive
CDH2	NNT-AS1	0.660061	6.89935e-54	postive
SPOCK1	NNT-AS1	0.525551	3.37034e-31	postive
SGCB	NNT-AS1	0.732726	7.13988e-72	postive
FGF2	NNT-AS1	0.71244	2.73723e-66	postive
SERPINE2	NNT-AS1	0.507917	6.2987e-29	postive
PFN2	NNT-AS1	0.593199	2.82698e-41	postive
SGCD	NNT-AS1	0.628786	1.3249e-47	postive
PRRX1	NNT-AS1	0.659961	7.24915e-54	postive
ID2	NNT-AS1	0.574043	3.49972e-38	postive
FERMT2	NNT-AS1	0.666161	3.34421e-55	postive
DST	NNT-AS1	0.501903	3.50146e-28	postive
COPA	NNT-AS1	0.782725	4.05872e-88	postive
NT5E	NNT-AS1	0.564206	1.13401e-36	postive
DPYSL3	NNT-AS1	0.740777	3.11728e-74	postive
CADM1	NNT-AS1	0.697496	1.77511e-62	postive
NTM	NNT-AS1	0.688935	2.1323e-60	postive
NOTCH2	NNT-AS1	0.558925	6.99992e-36	postive
WIPF1	NNT-AS1	0.51255	1.64132e-29	postive
FBN1	NOP14-AS1	0.535276	1.6473e-32	postive
VCAN	NOP14-AS1	0.513663	1.18458e-29	postive
ITGAV	NOP14-AS1	0.664806	6.59311e-55	postive
CDH2	NOP14-AS1	0.706736	8.32996e-65	postive
CDH11	NOP14-AS1	0.569162	1.99476e-37	postive
SPOCK1	NOP14-AS1	0.505195	1.37482e-28	postive
BMP1	NOP14-AS1	0.511913	1.97705e-29	postive
CALD1	NOP14-AS1	0.557242	1.2417e-35	postive
SGCB	NOP14-AS1	0.734546	2.12678e-72	postive
PLOD2	NOP14-AS1	0.515942	6.05276e-30	postive
ITGB1	NOP14-AS1	0.515979	5.98615e-30	postive
RHOB	NOP14-AS1	0.547183	3.56938e-34	postive
FGF2	NOP14-AS1	0.680304	2.25617e-58	postive
SNTB1	NOP14-AS1	0.528494	1.36568e-31	postive
CD59	NOP14-AS1	0.533468	2.90861e-32	postive
PFN2	NOP14-AS1	0.525297	3.64118e-31	postive
SGCD	NOP14-AS1	0.599154	2.79997e-42	postive
SLC6A8	NOP14-AS1	0.64095	5.82263e-50	postive
CALU	NOP14-AS1	0.569533	1.74959e-37	postive
PRRX1	NOP14-AS1	0.537226	8.88563e-33	postive
ID2	NOP14-AS1	0.550076	1.37451e-34	postive
MYLK	NOP14-AS1	0.550145	1.3434e-34	postive
FERMT2	NOP14-AS1	0.703808	4.65861e-64	postive
TPM4	NOP14-AS1	0.555473	2.26005e-35	postive
PMP22	NOP14-AS1	0.500587	5.07269e-28	postive
COPA	NOP14-AS1	0.759594	4.15502e-80	postive
ITGA2	NOP14-AS1	0.518077	3.21154e-30	postive
CDH6	NOP14-AS1	0.573664	4.00953e-38	postive
DPYSL3	NOP14-AS1	0.633135	1.95631e-48	postive
CADM1	NOP14-AS1	0.743677	4.18782e-75	postive
NTM	NOP14-AS1	0.501206	4.26193e-28	postive
FAS	NOP14-AS1	0.511216	2.42266e-29	postive
PVR	NOP14-AS1	0.642143	3.37435e-50	postive
NOTCH2	NOP14-AS1	0.58624	3.9684e-40	postive
COLGALT1	NOP14-AS1	0.583047	1.30571e-39	postive
WIPF1	NOP14-AS1	0.607509	1.00512e-43	postive
ITGAV	NUTM2A-AS1	0.531089	6.11339e-32	postive
CDH2	NUTM2A-AS1	0.518303	3.00218e-30	postive
SGCB	NUTM2A-AS1	0.60487	2.90544e-43	postive
PFN2	NUTM2A-AS1	0.566554	4.99603e-37	postive
SGCD	NUTM2A-AS1	0.544789	7.80854e-34	postive
PRRX1	NUTM2A-AS1	0.549582	1.61907e-34	postive
FERMT2	NUTM2A-AS1	0.548455	2.34936e-34	postive
DST	NUTM2A-AS1	0.504734	1.56797e-28	postive
COPA	NUTM2A-AS1	0.613903	7.36713e-45	postive
DPYSL3	NUTM2A-AS1	0.526652	2.40632e-31	postive
ITGAV	OIP5-AS1	0.584817	6.75899e-40	postive
CDH2	OIP5-AS1	0.628762	1.33852e-47	postive
THY1	OIP5-AS1	0.569277	1.91565e-37	postive
SPOCK1	OIP5-AS1	0.57953	4.77379e-39	postive
MAGEE1	OIP5-AS1	0.754962	1.30031e-78	postive
SGCB	OIP5-AS1	0.673827	6.72215e-57	postive
BASP1	OIP5-AS1	0.702481	1.00955e-63	postive
FGF2	OIP5-AS1	0.577501	1.00175e-38	postive
PFN2	OIP5-AS1	0.566629	4.86715e-37	postive
SGCD	OIP5-AS1	0.590001	9.59472e-41	postive
FERMT2	OIP5-AS1	0.614744	5.19976e-45	postive
COPA	OIP5-AS1	0.76779	7.71368e-83	postive
RGS4	OIP5-AS1	0.626153	4.15541e-47	postive
CADM1	OIP5-AS1	0.702815	8.31554e-64	postive
CAP2	OIP5-AS1	0.746036	8.01945e-76	postive
NTM	OIP5-AS1	0.592349	3.91712e-41	postive
ENO2	OIP5-AS1	0.536845	1.00274e-32	postive
PVR	OIP5-AS1	0.595556	1.13871e-41	postive
NOTCH2	OIP5-AS1	0.53006	8.41649e-32	postive
LOXL1	OR2A1-AS1	0.529092	1.1355e-31	postive
TNFAIP3	OR2A1-AS1	0.524127	5.2005e-31	postive
LAMA3	OXCT1-AS1	0.713302	1.62178e-66	postive
FGF2	OXCT1-AS1	0.58533	5.57955e-40	postive
TNFAIP3	OXCT1-AS1	0.648655	1.64527e-51	postive
DST	PAN3-AS1	0.549008	1.95718e-34	postive
COL7A1	PARD3-AS1	0.568099	2.90286e-37	postive
THY1	PART1	0.50707	8.03612e-29	postive
MAGEE1	PART1	0.820214	1.93386e-103	postive
BASP1	PART1	0.688544	2.64289e-60	postive
RGS4	PART1	0.872673	3.33514e-132	postive
CAP2	PART1	0.776967	4.9208e-86	postive
[truncated: 815 more rows]

## Sheet: table S5
Table S5 | The results of the univariate cox regression analysis of EMT-related lncRNAs in the three datasets.
ID	TCGA				CGGA1				CGGA2
	HR	HR.95L	HR.95H	p-value	HR	HR.95L	HR.95H	p-value	HR	HR.95L	HR.95H	p-value
AC083799.1	1.87764	1.34297	2.62518	0.000229106	1.53561	1.05143	2.24275	0.0264553	1.38778	1.10636	1.74079	0.00459624
ADIRF-AS1	1.85452	1.42414	2.41498	4.55621e-06	1.41406	1.05867	1.88873	0.0189734	1.40928	1.13956	1.74282	0.00154904
ARHGEF26-AS1	0.632124	0.509883	0.783671	2.87495e-05	0.629194	0.522304	0.75796	1.07629e-06	0.903053	0.818875	0.995885	0.0410959
COX10-AS1	1.87589	1.24214	2.833	0.00278193	2.02284	1.34891	3.03347	0.000655273	1.26513	1.09001	1.46838	0.00197609
CRNDE	1.74455	1.55668	1.9551	1.04309e-21	1.61955	1.43336	1.82992	1.01081e-14	1.43156	1.32673	1.54468	2.32541e-20
DLGAP1-AS2	1.67443	1.36532	2.05352	7.40579e-07	2.14249	1.61417	2.84373	1.33179e-07	1.35615	1.16075	1.58445	0.000124121
FAM181A-AS1	1.90149	1.59386	2.2685	9.52896e-13	1.4812	1.22975	1.78407	3.49278e-05	1.38697	1.22353	1.57225	3.16204e-07
FOXD2-AS1	1.47874	1.27521	1.71475	2.24523e-07	3.15503	2.28435	4.35758	3.08329e-12	1.77956	1.55743	2.03337	2.39713e-17
H19	1.32319	1.22589	1.42821	6.65958e-13	1.15806	1.05836	1.26716	0.00139934	1.20653	1.14905	1.26689	4.74967e-14
HAR1A	0.569113	0.470935	0.68776	5.40154e-09	0.363959	0.273573	0.484208	3.94254e-12	0.681051	0.590091	0.786032	1.50864e-07
HCP5	1.63148	1.40113	1.89971	2.9186e-10	1.47703	1.21196	1.80007	0.000111132	1.37544	1.19173	1.58747	1.31339e-05
KDM4A-AS1	2.80782	1.92099	4.10406	9.76616e-08	2.02924	1.42747	2.88469	8.04477e-05	1.89576	1.55381	2.31296	2.92939e-10
LBX2-AS1	2.2421	1.76726	2.84453	2.93849e-11	2.33718	1.80207	3.03119	1.55961e-10	1.77406	1.46093	2.1543	7.21253e-09
LINC00265	1.75373	1.32917	2.31389	7.12601e-05	1.46262	1.05773	2.02251	0.0214851	1.38046	1.18403	1.60948	3.83795e-05
LINC00339	2.58516	1.86424	3.58487	1.24117e-08	3.76972	2.56719	5.53554	1.28983e-11	1.42601	1.19979	1.69488	5.65419e-05
LINC00665	2.92882	2.12798	4.03104	4.29301e-11	3.51118	2.3804	5.17913	2.40082e-10	1.31336	1.12472	1.53365	0.000569824
LPP-AS2	2.08186	1.52793	2.8366	3.38703e-06	1.44468	1.00295	2.08096	0.0481784	1.69051	1.34293	2.12806	7.79873e-06
MIR22HG	1.71046	1.37311	2.13068	1.67674e-06	1.44817	1.12541	1.86349	0.00399778	1.3221	1.16521	1.50012	1.47554e-05
NEAT1	1.5477	1.32755	1.80436	2.41648e-08	1.45905	1.2328	1.72683	1.11066e-05	1.18939	1.11106	1.27325	6.05344e-07
PAXIP1-AS2	2.54001	2.08244	3.09813	3.64385e-20	1.63386	1.23348	2.16419	0.000619245	1.5905	1.33746	1.89141	1.52964e-07
PINK1-AS	2.26543	1.65272	3.1053	3.72214e-07	6.57497	4.06941	10.6232	1.43125e-14	2.24341	1.75634	2.86555	9.79361e-11
SLC25A21-AS1	0.50241	0.428836	0.588607	1.59193e-17	0.539213	0.438892	0.662464	4.08782e-09	0.849274	0.733443	0.983398	0.028982
SNAI3-AS1	0.464223	0.319312	0.674896	5.83324e-05	0.297204	0.187328	0.471526	2.57249e-07	0.809369	0.716451	0.914339	0.000675582
SNHG18	2.15049	1.8477	2.50291	4.64228e-23	1.48069	1.16002	1.88999	0.00162146	1.29655	1.1255	1.49359	0.000320856
TMPO-AS1	1.47474	1.14078	1.90646	0.00302308	2.22761	1.27717	3.88535	0.00477365	2.01444	1.54684	2.62339	2.0264e-07
WARS2-IT1	1.3956	1.14074	1.7074	0.0011959	2.81791	2.05936	3.85588	9.49331e-11	1.47963	1.15824	1.89021	0.0017148
ZNF503-AS2	2.31862	1.65971	3.23912	8.21885e-07	1.79408	1.20151	2.67891	0.00427111	1.55266	1.26201	1.91024	3.17452e-05

## Sheet: table S6
Table S6 | Differential genes based on EMT stratification.
gene	lowMean	highMean	logFC	p-Value	FDR
CARTPT	8.74014	1.4245	-2.6172	0.00153798	0.00284143
TRIM67	35.278	6.98652	-2.33612	7.38419e-23	3.74622e-21
LINC01007	2.8368	0.572207	-2.30965	2.97383e-05	7.29087e-05
SHISAL2B	4.58201	1.00894	-2.18313	1.46125e-15	1.70778e-14
AC022239.1	3.3168	0.756962	-2.1315	1.53768e-09	7.14358e-09
SLC17A8	11.8467	2.74983	-2.10707	3.21014e-14	2.98888e-13
VWC2L	5.89208	1.4234	-2.04944	9.36675e-28	1.3171e-25
CTXN3	3.25248	0.856136	-1.92563	8.1063e-07	2.54238e-06
LINC00507	3.81488	1.02727	-1.89281	1.28734e-06	3.9251e-06
L1CAM	70.2153	18.9638	-1.88854	1.66081e-27	2.16487e-25
G6PC2	1.66418	0.47176	-1.81869	2.80354e-17	4.47414e-16
TESPA1	14.1976	4.11819	-1.78557	0.000459831	0.000926302
CACNG2	16.4078	4.82059	-1.7671	7.48399e-34	7.86172e-31
XKR7	8.03451	2.38518	-1.75211	5.70356e-29	1.16354e-26
MARCHF4	17.5511	5.29125	-1.72988	4.71515e-28	7.07589e-26
KCNIP2	95.8767	29.2792	-1.7113	5.76254e-34	6.8605e-31
SCGN	5.62363	1.7284	-1.70206	2.20694e-14	2.11662e-13
LHX5	7.55109	2.32696	-1.69824	1.08596e-21	4.24355e-20
MYOD1	2.4605	0.762555	-1.69004	9.59366e-19	1.96759e-17
SVOP	26.9511	8.43628	-1.67566	3.23085e-28	5.10589e-26
LCN9	2.53104	0.796213	-1.6685	1.97318e-07	6.79335e-07
GRIN3A	10.3958	3.27374	-1.66699	2.39412e-27	2.96904e-25
KCNK3	18.6172	5.92405	-1.65198	5.2778e-32	2.77209e-29
LHX5-AS1	19.9091	6.33537	-1.65193	8.30618e-19	1.73285e-17
AP000763.2	17.5523	5.59173	-1.65029	0.0022997	0.00410804
AL049749.1	13.5726	4.4396	-1.6122	4.99936e-32	2.70541e-29
TLX1NB	2.41389	0.797303	-1.59816	1.53322e-13	1.27826e-12
INSM2	3.42348	1.13103	-1.59783	5.27087e-25	4.23996e-23
BARHL1	1.70841	0.567387	-1.59025	0.00010688	0.000239993
MCHR2	2.21572	0.73778	-1.58651	1.40978e-06	4.27288e-06
GABRG2	39.5384	13.1856	-1.5843	6.72597e-25	5.26809e-23
AL133163.3	2.12303	0.710212	-1.5798	4.87718e-22	2.0208e-20
AL031658.2	3.262	1.09184	-1.57899	3.88357e-27	4.65455e-25
ZFR2	6.96365	2.33528	-1.57625	1.87719e-19	4.36496e-18
AL022313.4	41.591	13.9963	-1.57123	1.30243e-33	1.22415e-30
DGKK	4.87472	1.64526	-1.56701	1.22677e-20	3.79681e-19
NEUROD6	7.58315	2.56477	-1.56397	7.2702e-09	3.09786e-08
MARCHF11	2.41149	0.815747	-1.56373	3.31526e-22	1.4266e-20
KCNV1	4.23901	1.43585	-1.56183	2.56413e-06	7.45646e-06
MYT1L	13.1104	4.44448	-1.56063	2.55505e-21	9.2552e-20
INHBA-AS1	1.56189	0.530434	-1.55805	9.8072e-26	9.02768e-24
FRMPD2B	1.89982	0.655792	-1.53455	3.22847e-10	1.64679e-09
KCNH7	2.15914	0.750707	-1.52414	7.53423e-17	1.10374e-15
AMER3	10.1845	3.54541	-1.52236	6.2332e-32	3.18036e-29
SYCE1	1.55602	0.54209	-1.52125	1.19556e-12	8.60555e-12
SYT4	37.5558	13.2658	-1.50133	1.71605e-21	6.47891e-20
AC023421.1	7.45772	2.64135	-1.49746	4.12907e-15	4.4635e-14
SOWAHB	2.42138	0.862833	-1.48868	0.00053081	0.00105957
GPR26	2.03533	0.73491	-1.46963	2.31559e-08	9.16688e-08
CHGB	147.302	53.3188	-1.46606	2.56062e-32	1.42899e-29
STYK1	2.99586	1.08635	-1.46348	2.62647e-10	1.35402e-09
HTR1A	4.60954	1.67493	-1.46052	2.03623e-21	7.55989e-20
AC097468.2	1.90556	0.692861	-1.45958	1.33363e-25	1.19678e-23
SCRT1	37.4997	13.6393	-1.45911	6.0277e-30	1.73617e-27
CAMK2A	148.402	53.9837	-1.45892	1.23357e-07	4.39615e-07
KCNJ11	41.9554	15.34	-1.45156	8.23294e-27	9.13191e-25
SLC6A7	7.37449	2.70446	-1.4472	9.04266e-07	2.81734e-06
KCNS1	8.09472	2.97885	-1.44222	0.00445111	0.00753801
GJD2	4.12013	1.51881	-1.43975	6.08645e-17	9.08795e-16
CD300LG	1.79127	0.661375	-1.43745	5.94327e-14	5.32273e-13
HMGA1P7	8.42239	3.11437	-1.43529	5.50857e-18	9.88663e-17
TMEM196	8.11146	3.00288	-1.43361	3.46912e-19	7.67677e-18
NELL1	7.35249	2.72812	-1.43033	1.27237e-16	1.78773e-15
TMEM151B	46.8888	17.407	-1.42957	9.64913e-29	1.70608e-26
NGB	7.56649	2.82215	-1.42283	5.83359e-07	1.87874e-06
CPLX2	150.237	56.0576	-1.42226	8.75702e-25	6.62639e-23
NPAS4	3.16895	1.18303	-1.42152	0.0206252	0.030727
ABCC8	31.0841	11.6064	-1.42126	1.65448e-24	1.19618e-22
NSG2	271.419	101.485	-1.41925	1.04186e-34	1.69141e-31
HRH3	19.2245	7.19349	-1.41818	9.27179e-24	5.72926e-22
AC005740.1	3.05596	1.14682	-1.41399	2.23687e-16	3.01802e-15
NEFM	58.1254	21.8553	-1.41119	1.00831e-07	3.64428e-07
BASP1-AS1	2.16476	0.81548	-1.40848	2.15996e-26	2.19162e-24
AC126564.1	1.85376	0.700214	-1.40459	6.85685e-11	3.83734e-10
WSCD2	8.40479	3.17529	-1.40432	5.39028e-21	1.8231e-19
ANKRD55	3.2512	1.23	-1.40231	1.08193e-19	2.68348e-18
INA	135.868	51.4045	-1.40224	1.30339e-29	3.32513e-27
RGR	21.3164	8.07252	-1.40087	7.36017e-24	4.64445e-22
MIR486-1	1.46913	0.556716	-1.39995	1.74133e-12	1.22573e-11
CDH9	2.49728	0.946559	-1.39959	2.75598e-16	3.65107e-15
AC104024.2	2.66359	1.01036	-1.3985	3.70527e-07	1.22922e-06
AL135999.3	1.62211	0.618545	-1.39092	1.97341e-27	2.46442e-25
AC062021.1	42.5999	16.2563	-1.38985	2.43633e-25	2.07181e-23
CACNG3	18.8839	7.20688	-1.38971	7.38835e-11	4.12059e-10
TMEM132D	5.95542	2.27536	-1.38811	1.83672e-15	2.09861e-14
GABRB2	13.8814	5.30609	-1.38743	9.08043e-10	4.36379e-09
KRT8P30	2.06571	0.790157	-1.38642	3.72445e-22	1.58738e-20
SYT13	30.8863	11.8402	-1.38328	7.0553e-16	8.68322e-15
CCKBR	6.99143	2.69503	-1.37529	1.06474e-09	5.06387e-09
AC018358.1	1.86344	0.718373	-1.37517	2.389e-06	6.98818e-06
HTR5A-AS1	2.56327	0.989242	-1.37359	1.87646e-07	6.49164e-07
HTR5A	3.60214	1.39465	-1.36896	9.46558e-11	5.19632e-10
DDN	57.6724	22.3561	-1.36722	8.02416e-12	5.14526e-11
FADS6	1.58474	0.614974	-1.36565	2.68277e-06	7.77741e-06
KCNC2	9.60054	3.73131	-1.36343	3.60486e-14	3.33207e-13
CLVS1	3.80838	1.48152	-1.3621	4.39099e-23	2.38341e-21
KCNB2	1.67116	0.651426	-1.35918	6.18609e-15	6.49448e-14
AC012213.1	5.68982	2.21879	-1.35861	7.77797e-21	2.49818e-19
OTOG	1.65317	0.644883	-1.35812	4.31013e-12	2.86989e-11
GRIN1	69.9178	27.3779	-1.35265	5.1259e-17	7.74435e-16
AP005901.3	3.1622	1.2398	-1.35083	7.57749e-13	5.65005e-12
TUNAR	6.48599	2.54485	-1.34975	4.09418e-16	5.26379e-15
TAFA2	7.66311	3.01275	-1.34685	6.0885e-23	3.1979e-21
GABRA1	26.3983	10.3867	-1.34571	1.10099e-09	5.2194e-09
CXCL13	2.21511	0.872017	-1.34495	8.04582e-06	2.16161e-05
SCN3B	50.0486	19.7237	-1.3434	9.4441e-27	1.02214e-24
AL136114.1	12.2144	4.82331	-1.34049	8.53779e-11	4.71453e-10
MPPED1	11.9248	4.71503	-1.33863	6.02202e-08	2.24371e-07
SV2B	18.7829	7.44072	-1.33591	3.30863e-06	9.43254e-06
RFPL1S	11.7599	4.6644	-1.33412	2.01976e-19	4.66609e-18
LINC02217	1.92326	0.763128	-1.33355	5.02622e-06	1.3955e-05
AC026790.1	2.75239	1.09558	-1.329	8.90559e-21	2.83487e-19
CBLN2	7.57246	3.01699	-1.32765	4.19039e-13	3.25357e-12
KRT222	3.12829	1.24759	-1.32622	2.0564e-14	1.98301e-13
LINCR-0003	4.04411	1.61293	-1.32614	5.59825e-05	0.000131717
RAB3C	23.0032	9.17842	-1.32552	2.81262e-21	1.01062e-19
MAL2	14.0961	5.62562	-1.32521	2.18538e-08	8.68029e-08
OLFM3	6.14026	2.45089	-1.32499	8.83014e-08	3.21748e-07
CRH	2.52587	1.00876	-1.32419	1.29301e-09	6.06687e-09
VSNL1	133.076	53.3423	-1.3189	3.59527e-07	1.19405e-06
GABRA4	4.28134	1.72039	-1.31533	4.11858e-12	2.75363e-11
CDK5R2	47.9812	19.298	-1.31402	1.88592e-24	1.33646e-22
CHRM1	27.8585	11.2177	-1.31235	2.2539e-19	5.16027e-18
KLK7	3.24025	1.30866	-1.30801	3.67868e-06	1.04259e-05
CAMK4	9.80065	3.96788	-1.30451	1.34823e-20	4.12272e-19
ACTL6B	55.599	22.5217	-1.30374	2.46675e-29	5.57612e-27
DACH2	7.4098	3.00748	-1.30088	4.95581e-19	1.07144e-17
CHGA	107.972	43.9252	-1.29754	6.63884e-23	3.41661e-21
AL136964.1	2.79068	1.1358	-1.29691	1.1538e-29	3.03009e-27
SNAP25	487.019	198.797	-1.29268	2.50088e-16	3.35039e-15
CISTR	5.12104	2.0906	-1.29252	3.37832e-18	6.29094e-17
MMD2	75.2434	30.7209	-1.29235	1.40124e-23	8.36901e-22
AP003355.2	3.58811	1.46835	-1.28903	1.99209e-05	5.01124e-05
RIMS2	9.7953	4.01344	-1.28725	1.73628e-24	1.24026e-22
SLC12A5	28.2909	11.6212	-1.28358	6.62469e-12	4.30508e-11
SRRM4	9.32599	3.85426	-1.2748	2.4904e-21	9.03935e-20
RGS4	49.2494	20.3646	-1.27404	0.000108917	0.000244259
KCNT1	4.83039	2.00242	-1.27039	5.43963e-12	3.57661e-11
AC104051.2	67.3908	27.9858	-1.26786	4.24537e-08	1.61761e-07
SEZ6L	258.889	107.761	-1.2645	7.82667e-27	8.79048e-25
SSTR3	2.2476	0.935627	-1.26438	6.31973e-08	2.34827e-07
SHC3	68.457	28.5723	-1.26058	4.71674e-13	3.64166e-12
NRSN1	50.862	21.2441	-1.25953	5.17127e-30	1.62015e-27
UNC79	19.1602	8.01	-1.25824	3.13631e-28	5.00074e-26
SLC7A14	22.1517	9.26061	-1.25824	1.3335e-29	3.35402e-27
SLC4A10	16.7457	7.00476	-1.25738	1.68838e-12	1.19033e-11
PACSIN1	80.2184	33.5671	-1.25688	1.8457e-07	6.39139e-07
SULT4A1	67.0999	28.1336	-1.25402	6.85121e-09	2.92701e-08
HCN1	6.63916	2.78458	-1.25354	3.92648e-06	1.10721e-05
RPSAP69	1.42377	0.598053	-1.25137	1.49035e-07	5.23879e-07
GPR22	3.79998	1.59817	-1.24957	4.13466e-08	1.57872e-07
ST8SIA3	22.8457	9.62625	-1.24688	1.0154e-22	4.95439e-21
GLP1R	3.01247	1.2702	-1.24589	2.17706e-11	1.31167e-10
PTPRN	52.6558	22.2078	-1.24553	1.51276e-17	2.51769e-16
HTR2A	8.68983	3.66612	-1.24508	1.7774e-20	5.28132e-19
LINC02668	1.56918	0.662544	-1.24392	0.00035379	0.000726544
CACNA1I	4.70828	1.98975	-1.24261	2.73531e-15	3.03775e-14
TNNT1	8.43668	3.56564	-1.24252	1.17256e-26	1.25386e-24
CLEC4GP1	2.64217	1.1167	-1.24249	4.44129e-12	2.95281e-11
AC122707.1	10.132	4.28453	-1.24172	4.23219e-22	1.79521e-20
CNNM1	6.78333	2.87557	-1.23815	1.22838e-17	2.07731e-16
C11orf87	8.98153	3.81193	-1.23644	0.000121502	0.000270377
SLC14A2	2.07166	0.879695	-1.23571	3.68941e-14	3.39791e-13
RXFP1	2.74616	1.16615	-1.23566	1.864e-10	9.81931e-10
CABP1	18.429	7.83875	-1.23328	1.43531e-14	1.42795e-13
DLGAP1-AS4	5.90508	2.51256	-1.2328	4.68121e-06	1.30845e-05
LYPD8	1.41676	0.604865	-1.22791	2.7133e-06	7.86211e-06
GRIN2B	4.66599	1.9934	-1.22695	4.85854e-12	3.21824e-11
LINC02151	1.92396	0.822018	-1.22684	9.40463e-15	9.63004e-14
HIPK4	3.7137	1.58774	-1.22588	1.48136e-05	3.80964e-05
KCNS2	2.67737	1.14497	-1.2255	4.60652e-05	0.000109831
PRMT8	4.25166	1.82098	-1.22331	3.00183e-14	2.80517e-13
IQSEC3	19.5808	8.38964	-1.22276	5.00313e-20	1.34355e-18
PNMA6F	4.16592	1.78525	-1.22251	2.59038e-07	8.78279e-07
LINC02607	3.42216	1.46984	-1.21925	2.9571e-06	8.51328e-06
SYT1	121.421	52.1547	-1.21914	1.42723e-07	5.03206e-07
AC125616.1	3.27169	1.40647	-1.21796	1.1954e-09	5.63259e-09
RIMS1	6.85825	2.96355	-1.21052	3.12134e-17	4.94156e-16
MIR7-3HG	7.48429	3.23543	-1.20991	1.03625e-16	1.48399e-15
FRMPD4	4.87813	2.11491	-1.20574	6.07095e-07	1.94746e-06
RBFOX1	15.7869	6.85054	-1.20444	7.84047e-06	2.11121e-05
AC016717.2	2.87474	1.24782	-1.20402	2.00442e-22	8.99371e-21
TAFA1	8.00555	3.47521	-1.2039	3.28202e-16	4.29066e-15
SSTR2	26.0795	11.3398	-1.20152	7.40736e-22	2.96593e-20
AC012213.4	11.0115	4.78826	-1.20144	4.48654e-22	1.88519e-20
TNNT2	1.42114	0.620673	-1.19514	1.28796e-05	3.35087e-05
PRKCG	27.2126	11.9033	-1.19291	0.00207273	0.00373811
SMIM43	9.38932	4.10968	-1.19199	3.33014e-06	9.48783e-06
C17orf102	1.57702	0.690747	-1.19097	8.89273e-21	2.83487e-19
SLC30A3	8.35333	3.66389	-1.18898	9.21876e-06	2.45129e-05
C3orf80	4.54553	1.99545	-1.18773	0.00067097	0.00131629
AC134312.3	2.27045	0.996884	-1.18748	4.04701e-05	9.72436e-05
CUX2	13.0707	5.73938	-1.18737	5.38924e-20	1.43643e-18
SLC6A17	32.0844	14.089	-1.1873	6.26483e-10	3.08117e-09
CPNE9	5.05781	2.22322	-1.18587	7.36404e-07	2.32632e-06
SNCB	167.163	73.5335	-1.18478	7.28039e-18	1.26595e-16
CORO6	10.6567	4.68845	-1.18457	6.03032e-10	2.97649e-09
CREG2	24.9004	10.9638	-1.18342	7.86023e-07	2.4717e-06
TMEM130	66.2403	29.3635	-1.17369	2.26713e-11	1.36134e-10
NRGN	587.361	260.833	-1.17112	3.40652e-06	9.69307e-06
ATP2B3	10.5216	4.68469	-1.16733	1.04612e-11	6.59898e-11
TBR1	4.65679	2.08173	-1.16155	1.11653e-05	2.93219e-05
SH2D5	8.20966	3.67223	-1.16067	1.33471e-06	4.06051e-06
TMEM271	19.8132	8.86326	-1.16055	8.48921e-23	4.22285e-21
FAM155A	24.0388	10.7572	-1.16007	5.81906e-33	4.32987e-30
AC021613.1	2.55855	1.14543	-1.15944	9.3105e-06	2.47421e-05
TRHDE	1.82145	0.816147	-1.15819	2.45113e-10	1.26841e-09
FXYD7	45.1356	20.2692	-1.15498	5.52726e-11	3.13252e-10
FAM163B	64.5207	28.9832	-1.15454	2.34355e-17	3.78401e-16
SYN1	159.032	71.6347	-1.15059	4.65677e-21	1.60232e-19
SHISAL1	22.5934	10.1776	-1.15051	2.83069e-21	1.01507e-19
CCK	44.5663	20.0806	-1.15015	5.88913e-06	1.61648e-05
HAR1A	6.61204	2.98027	-1.14965	3.03587e-25	2.54529e-23
AL021395.1	3.42019	1.54526	-1.14622	7.33917e-11	4.09572e-10
CNTN4	3.31764	1.5008	-1.14443	3.48068e-15	3.79244e-14
DEFB131E	2.66373	1.20578	-1.14348	4.591e-19	9.99831e-18
RBFOX3	9.97688	4.52544	-1.14053	4.23196e-13	3.28441e-12
NEFL	112.041	50.8826	-1.13878	8.03887e-06	2.16007e-05
CNTN6	3.02917	1.37582	-1.13863	9.18939e-15	9.42044e-14
CAMK1G	18.8351	8.55729	-1.1382	1.75562e-06	5.23839e-06
CDH18	9.29196	4.22459	-1.13717	1.766e-19	4.13337e-18
NEURL1	16.1715	7.36627	-1.13445	2.76449e-12	1.89223e-11
AC021683.1	3.12183	1.42213	-1.13434	3.75108e-09	1.66097e-08
HAR1B	3.09741	1.4153	-1.12995	1.79202e-25	1.57645e-23
PTPRR	3.84099	1.75761	-1.12786	1.11488e-09	5.28103e-09
PTPN5	20.2082	9.27677	-1.12325	7.64163e-10	3.72344e-09
PTGFR	1.6166	0.74295	-1.12163	2.23e-12	1.54714e-11
PHYHIP	114.092	52.4634	-1.12082	6.46398e-11	3.63113e-10
AC109439.1	8.85911	4.07561	-1.12015	1.81502e-17	2.98734e-16
LINC02440	13.668	6.29502	-1.11852	1.89765e-26	1.9476e-24
EGR4	2.92211	1.34764	-1.11657	1.16803e-05	3.05892e-05
CELF4	27.0087	12.4866	-1.11305	3.45964e-17	5.40055e-16
PART1	3.20029	1.48017	-1.11245	0.000656351	0.00128988
CELF3	55.0002	25.4731	-1.11046	6.01753e-25	4.77605e-23
AC020907.2	1.39519	0.647308	-1.10794	6.22549e-11	3.50267e-10
AL353597.1	2.4594	1.14193	-1.10684	3.14697e-13	2.50887e-12
VIP	6.34234	2.94497	-1.10676	2.01797e-06	5.96835e-06
C1QL3	9.15218	4.25178	-1.10605	1.25836e-05	3.27934e-05
CHRNB2	24.8569	11.5492	-1.10585	6.90787e-26	6.56174e-24
CNTNAP5	4.80869	2.237	-1.10408	7.77698e-13	5.78913e-12
RIT2	15.544	7.2352	-1.10325	2.61068e-14	2.46806e-13
CA10	53.4341	24.8843	-1.10252	2.72938e-23	1.54734e-21
SLC17A7	118.267	55.1272	-1.10121	3.51379e-07	1.16873e-06
GABRB3	28.1676	13.1394	-1.10014	1.63665e-27	2.14907e-25
GFRA1	29.5815	13.8202	-1.09792	6.43888e-21	2.14126e-19
SEZ6L2	147.518	68.9482	-1.09731	4.53704e-24	2.97876e-22
MIR124-2	3.75313	1.75439	-1.09713	2.06988e-11	1.25005e-10
CAMKV	46.8151	21.8854	-1.09701	4.27843e-11	2.45593e-10
SLC17A6	3.45468	1.61544	-1.09663	1.46688e-15	1.71324e-14
MAP7D2	15.0594	7.05297	-1.09436	1.04335e-05	2.75135e-05
SRRM3	21.8499	10.2385	-1.09362	4.34357e-22	1.83375e-20
RYR2	3.98434	1.86842	-1.09252	4.11135e-05	9.86968e-05
ATCAY	208.79	98.0878	-1.0899	1.84009e-27	2.36405e-25
ATP8A2	9.32895	4.38594	-1.08883	8.31315e-16	1.00922e-14
GABRA3	39.4744	18.5635	-1.08845	1.00592e-24	7.45379e-23
GABRD	66.8842	31.4535	-1.08844	3.35551e-16	4.37392e-15
STMN2	220.659	103.811	-1.08785	3.36751e-11	1.97042e-10
MIR7158	9.82334	4.6243	-1.08698	1.06102e-12	7.70546e-12
BCYRN1	10.347	4.87094	-1.08695	3.37101e-13	2.67434e-12
AC134312.1	1.64489	0.774642	-1.08639	7.62125e-06	2.05652e-05
RAB3A	145.483	68.5711	-1.08518	1.73733e-13	1.43635e-12
SLC8A2	27.8919	13.1695	-1.08264	3.89086e-18	7.17799e-17
SOHLH1	4.70276	2.22346	-1.0807	2.65859e-07	9.0038e-07
SLC26A4-AS1	6.30818	2.98352	-1.08021	0.000667693	0.0013103
TLX1	6.79281	3.22254	-1.07581	2.58893e-12	1.78368e-11
MIR6071	16.7427	7.9436	-1.07567	1.64503e-11	1.0071e-10
MADD-AS1	2.6145	1.24156	-1.07438	3.71704e-10	1.88202e-09
SLC35F3	4.42838	2.10513	-1.07287	6.00429e-14	5.36928e-13
SYNGR3	29.6415	14.0924	-1.0727	1.71567e-10	9.08344e-10
PHF24	26.1187	12.4363	-1.07053	3.04073e-06	8.72731e-06
PSD	84.0394	40.0868	-1.06794	1.76817e-25	1.56317e-23
VSTM2A-OT1	2.11572	1.01119	-1.0651	1.95369e-22	8.88488e-21
CRTAC1	96.4663	46.2138	-1.0617	2.00336e-23	1.15407e-21
CPLX1	87.6753	42.0074	-1.06153	3.03705e-21	1.08255e-19
MYH7	33.223	15.9307	-1.06037	2.09972e-14	2.02139e-13
SCRT2	7.55274	3.62347	-1.05963	9.62661e-20	2.42471e-18
FRRS1L	26.0866	12.5175	-1.05936	1.51575e-19	3.61393e-18
AC009097.2	2.08458	1.00156	-1.05751	0.000247255	0.000521184
AL513217.1	7.70128	3.70128	-1.05707	1.91301e-12	1.33971e-11
WNT10B	5.70918	2.74424	-1.05688	2.27246e-06	6.66365e-06
SHISA9	12.31	5.91711	-1.05687	4.86692e-19	1.0535e-17
ASIC2	4.38909	2.11051	-1.05633	2.80964e-15	3.11256e-14
GDAP1L1	78.9251	37.9877	-1.05495	3.23691e-30	1.09065e-27
CALY	25.2118	12.1613	-1.05181	3.53954e-08	1.36403e-07
LRRTM4	17.0862	8.24968	-1.05042	8.97082e-30	2.42729e-27
WNT7B	24.4332	11.8054	-1.0494	4.64197e-21	1.60031e-19
RBP4	11.8503	5.7264	-1.04922	3.7802e-05	9.11393e-05
RPH3A	31.4164	15.1861	-1.04877	1.52843e-15	1.78047e-14
CHRNA2	1.43104	0.691774	-1.04869	1.14599e-06	3.52058e-06
NMNAT2	57.218	27.6692	-1.04819	9.30871e-27	1.01363e-24
SYT16	7.94538	3.851	-1.04488	2.19785e-13	1.7922e-12
EMX1	3.00876	1.45913	-1.04406	0.000563415	0.00112006
HECW1	5.66467	2.74741	-1.04392	3.45964e-17	5.40055e-16
UNC13C	3.592	1.74301	-1.04321	1.18494e-07	4.23466e-07
AC021546.1	1.42952	0.694055	-1.04241	5.52592e-05	0.000130067
MTUS2	1.86212	0.904389	-1.04193	1.8331e-06	5.45956e-06
SYNPR	18.0979	8.79406	-1.04122	3.7898e-06	1.07154e-05
CHRM4	8.54622	4.15342	-1.04099	5.79644e-19	1.23967e-17
DOC2A	11.2765	5.482	-1.04055	2.75186e-08	1.07745e-07
RIIAD1	3.49883	1.70183	-1.03979	1.18641e-17	2.01588e-16
AC025263.1	2.03864	0.991932	-1.03929	7.57873e-17	1.10935e-15
AMZ1	10.8553	5.28216	-1.0392	8.67074e-21	2.76998e-19
ELAVL2	17.1099	8.33409	-1.03774	9.39271e-20	2.36914e-18
CA7	3.35588	1.63709	-1.03556	3.56141e-05	8.61902e-05
GNG3	130.261	63.6054	-1.03418	0.000227833	0.00048344
MCF2	5.87683	2.87004	-1.03397	1.39643e-21	5.3285e-20
SMIM18	24.0026	11.7315	-1.03281	9.62969e-23	4.72437e-21
NOG	40.4569	19.786	-1.0319	5.89155e-21	1.97025e-19
SCN2B	26.9385	13.1753	-1.03184	1.79633e-14	1.75199e-13
SCN2A	18.0916	8.85367	-1.03097	1.90125e-13	1.56536e-12
GPR27	38.3628	18.7982	-1.02911	9.17525e-27	1.00522e-24
AL355916.2	37.0435	18.1532	-1.02899	1.40662e-11	8.69182e-11
RGS7	24.9159	12.2121	-1.02876	4.72282e-18	8.57115e-17
GRM2	2.98024	1.46279	-1.0267	3.18915e-09	1.42308e-08
CRYM	23.5355	11.5676	-1.02475	2.64474e-05	6.54241e-05
HPCA	78.6867	38.6885	-1.02421	1.33183e-07	4.71527e-07
AP000843.1	3.87495	1.90592	-1.02368	8.0201e-11	4.45207e-10
CELF2-DT	2.22108	1.09283	-1.0232	8.48634e-06	2.27142e-05
CARMIL2	4.38058	2.15707	-1.02205	6.86474e-16	8.48377e-15
SNAP91	66.0883	32.5699	-1.02086	7.60351e-27	8.59389e-25
KSR2	4.64098	2.29415	-1.01647	2.01523e-21	7.49749e-20
MIR124-2HG	7.89115	3.90253	-1.01583	6.36892e-20	1.67013e-18
CLVS2	10.2386	5.06837	-1.01442	2.25339e-13	1.83331e-12
GDA	16.8867	8.36705	-1.01309	0.000105388	0.000236791
KCTD16	4.07034	2.01699	-1.01295	3.1286e-12	2.13003e-11
DLGAP2	2.86301	1.42004	-1.01161	2.38165e-07	8.12757e-07
CKMT1A	4.43028	2.19764	-1.01144	1.39127e-19	3.36656e-18
STAR	2.4561	1.21885	-1.01085	1.3493e-19	3.28281e-18
MMP24	28.6699	14.2343	-1.01017	2.19064e-21	8.01647e-20
PCDHA1	3.56466	1.77002	-1.01	1.18133e-12	8.51686e-12
PABPC1L2B	1.67269	0.832143	-1.00726	7.12162e-09	3.03817e-08
AC140912.1	4.86667	2.42321	-1.00602	4.20544e-21	1.46118e-19
HAPLN1	21.2675	10.5929	-1.00555	4.98228e-17	7.55293e-16
GRM5	3.70694	1.84767	-1.00453	1.33317e-12	9.53075e-12
C4orf50	1.51779	0.757271	-1.00309	2.11655e-05	5.30803e-05
UNC13A	45.3281	22.6165	-1.00303	4.72807e-22	1.97738e-20
MIR124-1HG	17.0422	8.51286	-1.00139	6.50506e-17	9.64845e-16
SHANK2	8.48966	4.24124	-1.00122	2.32579e-25	1.99683e-23
GABRA5	14.1358	7.06763	-1.00006	1.59127e-06	4.78723e-06
PVT1	0.82246	1.64529	1.00032	5.2613e-11	2.98938e-10
TCAF2	0.828876	1.65951	1.00153	6.4648e-08	2.39569e-07
MIR4530	0.695691	1.39329	1.00198	3.99889e-08	1.52949e-07
FZD6	3.53446	7.08037	1.00234	3.47291e-08	1.34038e-07
SCIN	5.84649	11.715	1.00271	2.00376e-14	1.93527e-13
IRF6	1.18414	2.37433	1.00368	1.44288e-07	5.08124e-07
LINC02381	12.5289	25.1368	1.00454	1.14318e-21	4.43803e-20
ADAMDEC1	1.07224	2.15184	1.00493	0.000296801	0.000617387
ITPRIPL1	2.16522	4.3458	1.00511	2.2664e-15	2.5439e-14
SLC44A3-AS1	1.08024	2.1688	1.00555	3.64501e-11	2.12028e-10
COLEC12	7.70379	15.4724	1.00606	2.09764e-11	1.26638e-10
IGHM	2.93035	5.89343	1.00803	5.78913e-05	0.000135922
TP73-AS1	4.73781	9.5367	1.00927	1.72334e-07	6.00377e-07
CFAP157	1.23015	2.47705	1.00979	8.33125e-05	0.000190572
AC004067.1	1.46585	2.95173	1.00983	6.26294e-08	2.32814e-07
WNT5A-AS1	1.8852	3.79994	1.01126	8.87668e-17	1.28564e-15
ST6GALNAC2	0.999842	2.01646	1.01205	1.15074e-07	4.12235e-07
AC022613.1	0.754017	1.52092	1.01227	0.0191697	0.028724
NAMPT	20.3021	40.9549	1.01241	8.2135e-12	5.26289e-11
AC104137.1	0.746722	1.50658	1.01263	0.00341654	0.00592113
AL139421.1	0.741592	1.49626	1.01267	3.82837e-14	3.51863e-13
PRC1	9.16149	18.4905	1.01313	1.08602e-05	2.85711e-05
DERL3	1.0196	2.05903	1.01396	1.83212e-12	1.28761e-11
TICRR	1.50169	3.03329	1.0143	1.05537e-13	9.04355e-13
NFE2L3	2.94061	5.94214	1.01487	2.35202e-19	5.37804e-18
AKNAD1	0.863526	1.74526	1.01513	4.24109e-07	1.39428e-06
AC010273.3	1.29788	2.62376	1.01547	1.99013e-07	6.84641e-07
GADD45A	41.8731	84.6963	1.01628	6.89062e-14	6.09776e-13
GRB14	1.28246	2.5953	1.01699	0.000124516	0.000276706
TLR2	8.91247	18.0409	1.01737	2.1467e-19	4.92747e-18
HLA-DMB	14.7039	29.7835	1.01831	1.61774e-20	4.86358e-19
CCNO	1.99434	4.04337	1.01965	0.0148446	0.0226984
HLA-DMA	34.372	69.6979	1.01988	3.1357e-21	1.10886e-19
TSPAN31	28.9428	58.7272	1.02082	0.0192385	0.0288222
AC025265.1	1.58256	3.21304	1.02168	1.61005e-14	1.5894e-13
PODNL1	1.24424	2.5263	1.02176	1.69333e-10	8.97314e-10
CFAP300	2.38501	4.84832	1.02349	0.000966071	0.00184495
ELF4	2.59288	5.27813	1.02547	9.28486e-23	4.6058e-21
ADAM33	2.05977	4.19395	1.02583	3.90271e-05	9.39155e-05
IL1R1	3.95823	8.06075	1.02606	5.08595e-07	1.65377e-06
NEXN	2.55476	5.20574	1.02691	6.06164e-20	1.59895e-18
H3C6	2.10718	4.29379	1.02694	1.1847e-11	7.4259e-11
PDGFA	18.4039	37.5113	1.02731	0.00111105	0.00210071
APOC2	1.86463	3.80447	1.0288	3.07766e-15	3.37805e-14
SNX20	1.13242	2.31146	1.0294	8.51352e-19	1.76784e-17
PTGS1	8.29158	16.9293	1.02981	1.55588e-18	3.07355e-17
LINC01956	0.873581	1.78518	1.03105	0.000288039	0.000600421
TNFRSF8	0.907215	1.85503	1.03192	1.49805e-10	8.00247e-10
RPE65	12.3799	25.3279	1.03273	1.73125e-16	2.38004e-15
NEAT1	12.1309	24.8207	1.03286	8.41209e-19	1.7529e-17
COL21A1	0.85594	1.75182	1.03327	0.000331057	0.00068347
FRG2DP	0.905635	1.85371	1.03341	0.00379372	0.00652116
LATS2	2.99764	6.13709	1.03373	2.96439e-15	3.26375e-14
MBNL3	1.15935	2.37356	1.03374	2.53727e-15	2.82837e-14
SDC4	61.677	126.328	1.03437	1.22424e-05	3.19581e-05
SP140L	1.95749	4.00938	1.03438	5.18851e-23	2.76586e-21
AP001527.2	0.675308	1.38341	1.03461	2.43047e-14	2.31238e-13
C8orf88	2.65218	5.43646	1.03549	1.09457e-18	2.22375e-17
SLC25A15P5	1.36698	2.80259	1.03576	0.0283462	0.0410815
TENT5C	1.38102	2.83172	1.03594	1.13094e-12	8.17993e-12
CAV2	3.73406	7.65657	1.03595	6.76054e-08	2.50113e-07
CASP1	5.60278	11.4935	1.0366	1.70016e-22	7.84533e-21
H2BC8	1.08477	2.22789	1.03829	1.01196e-07	3.65475e-07
COL27A1	2.01811	4.14757	1.03926	1.22335e-16	1.7311e-15
PRKAR1B-AS1	1.73508	3.56793	1.04008	1.23318e-14	1.24139e-13
CEP135	1.85464	3.81399	1.04016	2.42583e-25	2.07181e-23
OLFML2B	11.2526	23.1447	1.04043	3.70807e-19	8.1954e-18
FANCD2	2.33041	4.79551	1.0411	3.57336e-12	2.41441e-11
HAS2	4.41562	9.0892	1.04154	1.43609e-17	2.39904e-16
FPR3	4.15883	8.56113	1.04162	7.48845e-11	4.1699e-10
KLHDC8A	30.0692	61.9675	1.04322	1.75311e-08	7.07343e-08
GINS4	1.23805	2.55225	1.0437	5.67754e-17	8.53447e-16
DYNLRB2	2.87409	5.92942	1.04479	2.60595e-05	6.45361e-05
SLC16A4	8.95326	18.4753	1.04511	6.45157e-15	6.75334e-14
LAMC1	15.8999	32.8189	1.04551	4.06068e-12	2.71696e-11
PLSCR1	11.4912	23.7276	1.04603	6.07499e-18	1.07413e-16
PTGER4	1.46593	3.02724	1.04618	2.50212e-13	2.02459e-12
ALOX5AP	24.7117	51.0459	1.0466	6.81685e-20	1.77716e-18
HSD17B3	1.56559	3.23555	1.04731	1.80969e-19	4.21348e-18
PRICKLE3	1.12496	2.32502	1.04737	5.25711e-14	4.74389e-13
GEM	17.4299	36.0295	1.04761	1.3918e-23	8.34055e-22
TP73	1.12886	2.33375	1.04778	8.3029e-07	2.60083e-06
SP100	2.88997	5.97517	1.04792	8.85299e-26	8.2342e-24
VCAM1	18.8711	39.0216	1.04809	2.03539e-16	2.76622e-15
NID2	2.75528	5.70061	1.04892	6.79165e-05	0.00015737
XAF1	2.1044	4.35673	1.04984	4.63054e-08	1.75493e-07
CHST6	5.76066	11.9367	1.05109	4.42676e-09	1.94186e-08
THBS4	19.8751	41.1835	1.05111	0.000263742	0.000553521
SERPINF1	20.4478	42.3708	1.05112	1.16204e-05	3.04412e-05
GPR84	1.24242	2.5747	1.05125	1.96759e-14	1.90446e-13
FBP1	5.04798	10.4634	1.05157	4.96523e-16	6.302e-15
ANG	2.25723	4.67971	1.05187	1.76078e-21	6.60589e-20
FGFRL1	15.0695	31.2476	1.05211	6.58175e-14	5.8418e-13
CHAF1B	2.32419	4.8195	1.05216	3.69051e-08	1.41854e-07
AC034243.1	0.815173	1.69154	1.05316	0.000139591	0.000307565
SPAG4	0.936563	1.94379	1.05342	4.15006e-09	1.82496e-08
LINC02166	1.21847	2.52889	1.05344	5.83239e-11	3.29083e-10
ZNF560	2.51541	5.22327	1.05416	3.47384e-05	8.42232e-05
LINC02828	1.56603	3.25271	1.05453	4.70666e-17	7.15333e-16
NEK5	0.818131	1.69937	1.0546	2.74847e-06	7.9511e-06
FCGR2A	9.30753	19.3434	1.05537	5.39028e-21	1.8231e-19
PROM1	3.90215	8.10974	1.05538	9.00904e-09	3.78638e-08
FOXD2-AS1	1.18422	2.46187	1.05581	4.43925e-14	4.03851e-13
APOBEC3C	10.363	21.5474	1.05607	4.72227e-19	1.02592e-17
S100A6	415.866	864.751	1.05617	6.85203e-22	2.74974e-20
AURKA	3.76829	7.84227	1.05736	1.28883e-07	4.57662e-07
ADGRE2	0.895337	1.8641	1.05797	1.45799e-14	1.44971e-13
CASP4	2.06282	4.31176	1.06366	4.20565e-21	1.46118e-19
ANXA2R	2.64753	5.53396	1.06367	8.20274e-20	2.09264e-18
SOCS1	2.07399	4.33635	1.06407	2.08577e-06	6.15462e-06
PIPOX	14.6797	30.7202	1.06537	3.09112e-05	7.55456e-05
LTBP2	3.17725	6.64915	1.06539	7.90527e-14	6.92021e-13
EMILIN1	18.0597	37.8172	1.06627	6.56255e-21	2.17429e-19
AC092112.1	1.18234	2.47646	1.06664	1.42693e-06	4.31961e-06
MKI67	5.00814	10.4922	1.06697	3.23937e-05	7.88989e-05
PPIAP39	1.53314	3.21258	1.06724	1.05992e-09	5.04559e-09
SCX	4.00509	8.39333	1.06741	5.72367e-06	1.57421e-05
CDKN3	3.51662	7.36974	1.06742	8.77175e-06	2.34184e-05
XRCC2	1.58052	3.31321	1.06783	5.04925e-08	1.90031e-07
AC008750.1	1.07879	2.26172	1.068	9.07705e-17	1.31178e-15
ADAMTS14	1.77413	3.72162	1.06882	0.000653143	0.001284
PLK1	4.80397	10.0778	1.06888	6.53224e-12	4.2481e-11
PTPRN2-AS1	0.685496	1.43828	1.06913	2.68954e-17	4.29989e-16
KIF15	3.83039	8.04467	1.07054	3.12136e-07	1.04796e-06
RAD54B	0.781327	1.64127	1.07081	1.18306e-25	1.07244e-23
ACTN1	21.1878	44.5141	1.07103	4.66045e-11	2.66324e-10
GOLGA2P5	0.698278	1.46751	1.0715	4.07818e-18	7.4926e-17
AC004687.1	1.32223	2.78042	1.07233	1.09879e-14	1.11553e-13
AJUBA	2.50321	5.26408	1.0724	1.1861e-30	4.50666e-28
HCFC1-AS1	1.16447	2.44924	1.07266	0.00780355	0.0125995
COLEC11	0.671835	1.41386	1.07346	2.87231e-05	7.05649e-05
ALPK3	2.36677	4.9813	1.0736	2.04255e-10	1.06936e-09
AC243964.3	0.693484	1.45982	1.07385	2.41889e-06	7.06867e-06
PIRT	6.54895	13.7952	1.07483	6.04004e-06	1.65536e-05
MYO5C	2.18473	4.60228	1.07489	1.47911e-05	3.80441e-05
ARHGAP11A	3.04512	6.41549	1.07506	8.96154e-08	3.2607e-07
OR4K6P	0.769186	1.62126	1.07572	4.57716e-05	0.000109248
KLHL4	6.20587	13.0857	1.07628	3.28118e-09	1.46233e-08
C7orf31	2.45616	5.17982	1.0765	1.29014e-20	3.97228e-19
CYP21A2	1.33716	2.82063	1.07684	3.48068e-15	3.79244e-14
SPATA6	8.70038	18.384	1.0793	6.06164e-20	1.59895e-18
VENTX	0.970158	2.05009	1.07939	1.8269e-15	2.08999e-14
PPP1R42	1.31232	2.77387	1.07978	2.91543e-18	5.50938e-17
APOBEC3G	1.78587	3.7767	1.0805	3.06198e-20	8.59762e-19
C5AR1	7.746	16.3811	1.08051	4.61777e-15	4.94983e-14
MGARP	2.06277	4.36284	1.08068	0.0133391	0.020594
CD74	582.14	1231.25	1.08069	1.70247e-19	4.00562e-18
KCNN4	1.11711	2.36374	1.08131	1.34484e-09	6.29191e-09
AL109659.2	0.715613	1.51463	1.08171	4.57479e-17	6.98261e-16
FAM181A-AS1	1.57289	3.32962	1.08194	1.7236e-06	5.15233e-06
TUBA1C	7.4071	15.6805	1.08199	2.03877e-08	8.14504e-08
BTN2A3P	0.851222	1.80369	1.08334	7.738e-26	7.23483e-24
MFAP4	22.1117	46.8594	1.08352	2.00751e-08	8.02554e-08
IGSF9	0.694876	1.47366	1.08458	3.93769e-09	1.73671e-08
TNXA	0.748883	1.58823	1.08461	4.23684e-12	2.82551e-11
PRR15	0.767081	1.62718	1.08492	1.45219e-19	3.48565e-18
COL4A6	1.22537	2.59947	1.085	2.50482e-10	1.29355e-09
S1PR3	10.343	21.9737	1.08713	3.38288e-20	9.39526e-19
PSRC1	32.6554	69.5187	1.09008	5.57301e-16	7.00372e-15
GINS2	4.45191	9.48726	1.09157	4.83111e-11	2.75636e-10
MBOAT1	1.24614	2.65567	1.09162	1.15307e-12	8.33327e-12
TEAD3	2.91371	6.21161	1.09211	2.52173e-07	8.56793e-07
APOBEC3F	0.961387	2.05112	1.09322	6.46316e-16	8.04876e-15
ETV7	0.93107	1.98769	1.09413	0.00908179	0.0144832
CCN1	49.992	106.74	1.09433	5.92887e-10	2.92965e-09
BATF	1.36872	2.92269	1.09447	4.02243e-12	2.6934e-11
EME1	2.28591	4.88456	1.09546	4.11017e-14	3.76021e-13
ENPP1	0.698726	1.49309	1.0955	8.82775e-13	6.5143e-12
BEST4	0.925332	1.97742	1.09557	0.000187884	0.000404489
WARS2-IT1	1.37447	2.93791	1.09592	2.16931e-18	4.17453e-17
DLGAP1-AS2	2.34558	5.01427	1.09609	7.99829e-27	8.92709e-25
AL049839.2	1.29591	2.77066	1.09627	2.12771e-09	9.73026e-09
CEP112	1.71722	3.67493	1.09764	2.60825e-19	5.9411e-18
SPA17	3.98954	8.53985	1.09799	3.22958e-15	3.5361e-14
C21orf62	7.97287	17.0718	1.09845	0.000226045	0.000479875
LINC02526	0.957792	2.05094	1.0985	4.68485e-08	1.77363e-07
MND1	1.85024	3.96767	1.10058	7.99074e-08	2.93317e-07
RDH5	1.15184	2.47057	1.10091	1.04973e-18	2.13996e-17
PINLYP	1.90509	4.08879	1.10181	0.00016355	0.000356007
BTBD19	2.34404	5.0311	1.10188	1.16739e-23	7.09092e-22
AC133065.3	2.23233	4.79265	1.10227	7.73011e-17	1.12781e-15
AL035446.1	3.55284	7.62877	1.10248	1.20523e-13	1.02296e-12
AC002456.1	3.95092	8.48692	1.10305	5.45764e-19	1.17283e-17
MYOF	6.74636	14.4991	1.10378	5.2736e-17	7.95404e-16
B3GALT5-AS1	1.89278	4.07384	1.10588	3.38288e-20	9.39526e-19
MORN3	1.75629	3.78122	1.10632	9.68748e-06	2.56599e-05
XKR8	4.40178	9.47689	1.10633	2.25718e-07	7.71902e-07
GDPD2	10.4163	22.4297	1.10656	3.98152e-07	1.315e-06
NAMPTP1	2.05139	4.41944	1.10726	8.9926e-06	2.39579e-05
NFIA-AS2	9.39026	20.2392	1.10791	1.15805e-21	4.47629e-20
MS4A6A	10.403	22.4281	1.1083	7.0553e-16	8.68322e-15
TSPAN2	0.799953	1.72545	1.10898	0.0273489	0.0397685
CAVIN1	41.6994	89.9779	1.10954	2.89522e-14	2.71263e-13
PPIC	7.13792	15.4044	1.10976	4.16609e-08	1.59004e-07
GPNMB	16.7793	36.2129	1.10982	5.72441e-09	2.47043e-08
GCK	1.48298	3.20064	1.10986	1.87976e-08	7.55033e-08
EFEMP1	84.6987	183.067	1.11196	1.12669e-11	7.07719e-11
CAPG	38.3868	82.9801	1.11215	5.38741e-15	5.70969e-14
BVES	4.01032	8.68248	1.11439	1.53247e-13	1.27823e-12
AC025165.4	1.79017	3.8806	1.11619	0.000329363	0.00068013
B3GNT7	2.4256	5.26119	1.11705	4.49649e-15	4.83142e-14
AC099677.1	1.30879	2.83917	1.11723	8.18027e-07	2.56376e-06
HLA-DQB1	16.276	35.3095	1.11731	9.84845e-12	6.23223e-11
CAPS	13.6941	29.7154	1.11766	4.02245e-12	2.6934e-11
IL2RG	1.71803	3.72929	1.11815	7.94554e-14	6.94185e-13
DEFB124	0.8512	1.8484	1.11871	1.89295e-08	7.59819e-08
APOL1	8.86034	19.2478	1.11926	2.03617e-11	1.23302e-10
MICB	1.66795	3.62344	1.11929	3.42825e-23	1.91318e-21
IGLV1-47	2.30913	5.01803	1.11977	0.000356749	0.000732026
FZD2	4.17367	9.0701	1.1198	1.88251e-16	2.57805e-15
EVA1C	5.32409	11.5734	1.1202	1.01745e-19	2.5412e-18
HLA-DPA1	50.6347	110.164	1.12146	7.40255e-15	7.65902e-14
OLFML1	1.23923	2.69758	1.12222	0.000745087	0.00145054
HSPG2	4.57523	9.96011	1.12232	6.65109e-13	5.01161e-12
ARTN	0.702067	1.52841	1.12235	4.94149e-20	1.331e-18
HMMR	1.9341	4.21146	1.12266	3.00141e-06	8.62971e-06
HFE	1.43333	3.12316	1.12364	3.37101e-13	2.67434e-12
AP001025.1	0.828731	1.80582	1.12368	1.44307e-09	6.7241e-09
GSAP	2.38022	5.18906	1.12437	5.12429e-14	4.6334e-13
IGFBP3	32.8379	71.5949	1.12449	8.17042e-05	0.000187205
PYGL	11.8544	25.8509	1.12479	2.01052e-26	2.05165e-24
NGFR	12.6786	27.6485	1.1248	0.000526907	0.00105264
C7	3.18158	6.94235	1.12568	0.00156417	0.00288533
DTL	3.3398	7.28787	1.12573	7.1843e-05	0.000165973
F3	57.8519	126.301	1.12643	2.28747e-06	6.70435e-06
HS3ST1	4.90357	10.7119	1.12732	7.02641e-19	1.48319e-17
C2	3.18003	6.9546	1.12893	1.3514e-13	1.13836e-12
PLEKHG4	1.09308	2.39237	1.13004	8.96675e-10	4.31729e-09
FKBP9	18.4928	40.5001	1.13096	4.13333e-09	1.8185e-08
C1QL4	8.94556	19.6171	1.13286	0.000143749	0.00031618
ZIC5	1.89213	4.15072	1.13335	6.14642e-18	1.08569e-16
CD44	52.0578	114.216	1.13358	2.57539e-18	4.91885e-17
ARC	40.159	88.1207	1.13376	1.81926e-07	6.30841e-07
ITGA2	3.47452	7.62712	1.13432	1.11008e-13	9.46246e-13
AC253536.4	0.839693	1.84407	1.13496	5.73668e-05	0.000134761
CCDC146	5.34579	11.7473	1.13585	8.22695e-25	6.25178e-23
IGFBP5	124.742	274.155	1.13604	4.41881e-19	9.67049e-18
IQGAP1	14.2477	31.3475	1.13762	1.90512e-28	3.15015e-26
MARVELD1	6.46082	14.2219	1.13832	1.10601e-10	6.01068e-10
AL139231.1	1.6689	3.67596	1.13922	0.0116115	0.0181448
CD99P1	0.732868	1.61485	1.13977	1.29927e-31	6.10587e-29
ANKRD45	1.9409	4.27776	1.14013	2.82614e-07	9.54951e-07
TC2N	1.33478	2.9439	1.14113	3.71143e-12	2.50203e-11
CFAP91	1.91875	4.23236	1.14129	2.14365e-13	1.75201e-12
GBP3	10.6692	23.5358	1.1414	7.45221e-16	9.12767e-15
GNG5	76.7219	169.247	1.14142	6.80357e-39	4.04994e-35
HSPB7	1.27021	2.80251	1.14165	1.5572e-07	5.46015e-07
TFPI	2.88411	6.36624	1.14232	2.29345e-14	2.19018e-13
CBX2	3.89553	8.60116	1.14271	8.70592e-14	7.57652e-13
FBN3	1.38427	3.05973	1.14428	0.0113389	0.0177576
EFEMP2	11.3263	25.0428	1.14472	3.69326e-06	1.0459e-05
TYMP	9.40879	20.8197	1.14587	9.08372e-18	1.56128e-16
AC103923.1	1.63671	3.62206	1.14601	2.53481e-24	1.76135e-22
SLAMF8	2.43156	5.38236	1.14635	1.45947e-11	8.98731e-11
SKAP2	9.94214	22.0136	1.14677	7.91261e-12	5.08103e-11
SPAG1	4.13392	9.15614	1.14723	1.19943e-23	7.26079e-22
CCR5	1.60649	3.55978	1.14787	2.74853e-16	3.64389e-15
UST-AS2	1.4307	3.17084	1.14814	1.9714e-12	1.37843e-11
DDIAS	1.25342	2.77874	1.14856	4.06809e-13	3.16825e-12
CFAP94	1.8299	4.05741	1.14879	2.2568e-11	1.35651e-10
SPRY1	7.37484	16.3527	1.14885	5.41456e-07	1.75455e-06
NHLH1	0.981454	2.17629	1.14888	0.00119506	0.00225048
AVIL	4.5357	10.0608	1.14935	4.85621e-09	2.11983e-08
MTTP	1.89068	4.19543	1.14991	3.01943e-05	7.39048e-05
PHEX	1.61215	3.57859	1.15041	4.09567e-22	1.74144e-20
LAMB1	9.10118	20.2058	1.15065	2.93672e-08	1.14632e-07
CLIC1	52.0078	115.69	1.15347	3.11572e-21	1.10398e-19
CLEC17A	0.9873	2.19718	1.15409	2.01916e-08	8.0703e-08
ARL9	1.05492	2.34774	1.15414	4.3681e-05	0.000104551
S100A10	92.3236	205.487	1.15428	2.91415e-17	4.64237e-16
RUBCNL	2.80564	6.24584	1.15457	1.9592e-13	1.60788e-12
UPP1	6.86856	15.2953	1.15501	5.21373e-22	2.14039e-20
CCDC81	0.71411	1.5915	1.15617	1.57242e-19	3.72911e-18
FAM114A1	5.49256	12.2431	1.15642	2.98658e-20	8.42564e-19
FANCI	4.98714	11.1169	1.15646	1.19836e-06	3.67137e-06
CCDC153	0.720267	1.6077	1.15839	1.87687e-15	2.13757e-14
SLC47A1	1.60804	3.58983	1.15861	0.000229634	0.000486857
GLIS3	6.6573	14.8633	1.15874	3.79827e-24	2.5596e-22
DLEC1	1.62807	3.63763	1.15983	1.34874e-18	2.68814e-17
TCF7	1.26477	2.83792	1.16596	2.92271e-21	1.04597e-19
AR	3.61314	8.11506	1.16735	1.13621e-23	6.94876e-22
HK3	1.35635	3.04739	1.16785	2.80293e-10	1.44001e-09
RYR3	2.1374	4.80554	1.16884	6.63575e-08	2.457e-07
BCL2A1	3.60597	8.11967	1.17103	3.94486e-11	2.2828e-10
ADAMTSL4	1.41925	3.19813	1.1721	3.8106e-16	4.93829e-15
CP	7.33286	16.5319	1.17281	9.39384e-14	8.13161e-13
HLA-DPB1	73.8965	166.693	1.17362	1.06899e-16	1.52476e-15
AC012254.5	0.748985	1.6906	1.17453	9.88387e-16	1.1854e-14
C1S	24.6558	55.7481	1.177	7.59766e-09	3.22815e-08
TTC34	0.630767	1.42639	1.17719	7.91423e-16	9.63411e-15
CDCA7	5.99486	13.5673	1.17834	2.16517e-13	1.76798e-12
RPS2P32	1.34661	3.04943	1.17921	0.000222508	0.000472873
TTC12	1.26743	2.8752	1.18175	9.40179e-08	3.41185e-07
ODF3B	3.81816	8.66502	1.18233	1.01814e-08	4.24417e-08
ECHDC2	2.5932	5.89806	1.18551	1.06609e-13	9.12233e-13
RIBC1	2.50577	5.70516	1.18701	9.71084e-10	4.64425e-09
SAMD9L	7.09535	16.1643	1.18787	3.16637e-18	5.93337e-17
RBM47	1.8838	4.29395	1.18866	6.98732e-20	1.81894e-18
RGS16	10.5793	24.134	1.18983	1.56188e-15	1.81234e-14
AC022432.1	1.25975	2.87707	1.19146	3.28284e-13	2.61252e-12
SKA3	2.54754	5.82112	1.19219	6.20537e-05	0.000144668
CCNB1	10.2148	23.362	1.19351	7.17293e-10	3.50271e-09
EVC	2.13795	4.89283	1.19444	1.15138e-05	3.01797e-05
BCL2L12	3.14581	7.21054	1.19668	4.07277e-36	9.09145e-33
B3GNT5	2.08261	4.7752	1.19717	1.191e-15	1.41321e-14
AC080038.1	1.83222	4.20339	1.19796	3.22577e-19	7.18276e-18
FAM180B	1.06257	2.4378	1.19802	1.60525e-05	4.10052e-05
LOXL2	6.07624	13.9573	1.19977	1.50442e-14	1.49089e-13
FAM180A	0.975391	2.24072	1.19991	0.0306921	0.0441803
GZMH	0.747827	1.72284	1.20401	1.78369e-06	5.31859e-06
TYMS	14.0527	32.3825	1.20436	3.16168e-06	9.05409e-06
TTC26	2.94911	6.79585	1.20437	1.9482e-28	3.19183e-26
SHROOM3	1.56468	3.60561	1.20438	0.0277252	0.0402566
ARSI	1.72642	3.97934	1.20474	6.15165e-09	2.64268e-08
HLA-DRB6	15.7175	36.2453	1.20542	1.46829e-12	1.04424e-11
ARAP3	5.57102	12.8802	1.20914	4.06809e-13	3.16825e-12
HOXD4	0.670147	1.54968	1.20942	8.37502e-13	6.20843e-12
HOXD-AS2	1.09733	2.53793	1.20965	5.3641e-12	3.53737e-11
LCTL	0.870486	2.01488	1.2108	5.8445e-08	2.17985e-07
CDK2	8.00671	18.5465	1.21186	1.75423e-26	1.81081e-24
MAOB	87.2924	202.3	1.21257	0.000236353	0.000500094
SNAI1	1.50088	3.47989	1.21323	5.51689e-12	3.62475e-11
HLA-DRB1	224.631	521.893	1.21619	2.41181e-17	3.8907e-16
DENND2D	1.17242	2.7264	1.21751	5.96936e-18	1.05965e-16
SMC4	4.03164	9.40363	1.22185	8.91413e-13	6.56989e-12
IQGAP3	2.16591	5.05259	1.22205	1.3117e-09	6.1449e-09
AP002840.2	0.652765	1.5228	1.22209	2.8849e-07	9.73702e-07
FAM181A	7.12799	16.6441	1.22345	1.47962e-09	6.8846e-09
AL390755.1	16.6694	38.9449	1.22423	2.26978e-14	2.17106e-13
IGHGP	0.606931	1.41843	1.22469	4.91807e-06	1.36866e-05
S100A11	108.656	254.165	1.226	2.24038e-21	8.18175e-20
OIP5	2.30809	5.40095	1.22651	1.07068e-11	6.74431e-11
SPP1	600.321	1404.92	1.22668	4.16428e-11	2.39503e-10
TFCP2L1	2.52702	5.91592	1.22717	0.000204509	0.000437537
LINC02308	1.47222	3.4484	1.22793	3.3815e-08	1.30821e-07
CTHRC1	3.26784	7.65644	1.22834	1.6199e-05	4.13377e-05
DRAXIN	4.71258	11.0432	1.22857	1.34578e-16	1.88494e-15
ITGB4	32.5247	76.2481	1.22917	7.58312e-23	3.83624e-21
CDK1	5.59266	13.1163	1.22975	3.5076e-07	1.16689e-06
CDC45	2.95025	6.92534	1.23105	1.61468e-07	5.64726e-07
NCAPH	3.75048	8.80732	1.23163	2.98193e-06	8.57785e-06
AL512329.2	2.27409	5.34044	1.23167	0.000605219	0.00119703
VNN2	0.867625	2.04355	1.23594	1.12003e-12	8.11088e-12
TK1	7.05359	16.6304	1.23739	4.01142e-08	1.53363e-07
OCIAD2	7.35053	17.3379	1.23801	0.00434946	0.00738262
PTCRA	0.757024	1.78741	1.23946	1.78564e-14	1.74347e-13
CDK6	9.77983	23.1124	1.24078	3.77217e-10	1.90885e-09
CCDC89	1.82631	4.31638	1.24089	2.48912e-12	1.71956e-11
HLA-DPB2	0.803572	1.89952	1.24113	5.8746e-05	0.000137766
CSTA	1.29546	3.0627	1.24134	2.20731e-13	1.79909e-12
ARSJ	1.79815	4.25174	1.24154	0.0304349	0.0438312
FN1	50.6466	119.846	1.24264	9.45004e-13	6.9277e-12
CRB2	10.6811	25.2853	1.24324	1.44643e-10	7.73362e-10
AC015908.3	0.748604	1.77509	1.24562	1.3174e-05	3.42198e-05
CXCL8	3.97328	9.43202	1.24723	0.0297244	0.0429048
TOM1L1	1.05866	2.51342	1.24742	0.00186014	0.00338446
LRRC66	0.595442	1.41635	1.25015	2.44587e-20	7.07915e-19
CES1	0.696994	1.65958	1.2516	0.0110292	0.0173106
CDK4	70.825	168.721	1.25231	0.000168436	0.00036544
SERPINH1	16.2238	38.6707	1.25313	2.92736e-19	6.57569e-18
MT1DP	0.895546	2.13548	1.25372	0.0088156	0.0140952
MORN5	4.6555	11.1014	1.25373	3.66103e-09	1.62351e-08
FAM110C	1.42434	3.39981	1.25516	0.000177201	0.000382966
CCDC40	2.50963	5.99186	1.25553	2.87992e-23	1.62238e-21
CD69	1.35733	3.24425	1.25712	5.86556e-18	1.04434e-16
HLA-DOA	11.6408	27.8593	1.25896	3.07439e-18	5.78529e-17
CISH	0.792853	1.89862	1.25983	1.71757e-17	2.83478e-16
ASPN	0.997753	2.38963	1.26003	1.14246e-11	7.17119e-11
CD109	2.3618	5.66085	1.26114	6.48185e-14	5.76172e-13
PRR32	1.03878	2.49091	1.26178	3.05283e-11	1.80045e-10
SLC47A2	1.95798	4.6964	1.26219	1.41688e-07	4.99658e-07
AL137847.1	0.604442	1.45217	1.26453	1.00306e-11	6.34462e-11
GNLY	1.53023	3.67889	1.26552	8.40721e-12	5.37736e-11
CYTL1	9.95836	23.9456	1.26578	1.61774e-20	4.86358e-19
HLA-DRA	442.235	1065.1	1.26811	1.83749e-18	3.59802e-17
SYNC	2.11925	5.10763	1.2691	2.31933e-09	1.05418e-08
CFI	10.3425	24.929	1.26924	1.24171e-11	7.7479e-11
SLCO4A1-AS1	1.09549	2.64868	1.2737	0.00303055	0.00530222
FOSL1	2.90854	7.03943	1.27516	2.48912e-12	1.71956e-11
FLNA	73.5482	178.064	1.27564	2.71078e-34	4.0341e-31
FAM20A	1.10346	2.67175	1.27576	4.04152e-12	2.70515e-11
DNALI1	16.9493	41.0733	1.27697	1.29869e-32	8.25747e-30
KIFC1	7.19941	17.4512	1.27737	5.84406e-07	1.88076e-06
IL4I1	1.39138	3.37379	1.27785	1.96843e-16	2.68748e-15
RUNX1	2.13538	5.18122	1.2788	9.44594e-22	3.72375e-20
PDIA5	2.55109	6.19265	1.27944	5.30999e-34	6.8605e-31
TCEA3	2.52022	6.12517	1.2812	1.6195e-13	1.34329e-12
F2RL1	3.98969	9.71586	1.28406	4.42288e-16	5.64976e-15
ROR1	0.655346	1.59785	1.2858	5.97154e-13	4.53979e-12
MMP14	31.3328	76.4157	1.28619	6.37898e-23	3.3115e-21
FGFBP2	2.45948	5.99863	1.28628	9.46507e-09	3.96684e-08
PLBD1	2.27272	5.54325	1.28631	7.25095e-20	1.87391e-18
MSR1	4.69068	11.4575	1.28843	5.13841e-19	1.1069e-17
MAN1C1	10.6801	26.0898	1.28856	9.17819e-21	2.91644e-19
DPP4	0.66539	1.62551	1.28862	0.0084295	0.0135336
NAPSB	15.942	38.9631	1.28928	4.37834e-15	4.71015e-14
SERPINA1	8.58493	20.9821	1.28928	3.93938e-19	8.69585e-18
AL021807.1	0.845629	2.0708	1.29209	1.31591e-18	2.63069e-17
STIL	1.25684	3.07963	1.29295	5.45922e-21	1.84293e-19
VWA3B	0.760981	1.86611	1.2941	2.91595e-09	1.3087e-08
SEMA3A	1.58358	3.88415	1.29441	0.00243363	0.00432693
KRT18	0.71583	1.75903	1.29709	6.12655e-06	1.67675e-05
BCAT1	5.5828	13.7266	1.29791	2.65256e-05	6.55995e-05
FCGR3A	40.1548	98.7303	1.29792	1.21149e-18	2.4336e-17
PIK3CD-AS2	0.58668	1.44309	1.29852	2.15883e-13	1.7636e-12
ANKRD53	0.961244	2.36598	1.29947	5.45638e-17	8.20894e-16
NDNF	3.44102	8.47551	1.30046	1.91408e-11	1.16225e-10
C1RL	5.2633	12.9644	1.30052	5.42098e-14	4.88435e-13
LRRC46	1.50613	3.71771	1.30357	8.22814e-18	1.42244e-16
C4orf47	2.93346	7.24153	1.30369	1.2294e-10	6.64889e-10
H2BC11	1.10249	2.72771	1.30693	1.74949e-21	6.57735e-20
COL11A1	6.14642	15.2129	1.30748	2.10186e-15	2.37113e-14
ANGPT1	2.01937	5.00475	1.30939	0.00022486	0.000477587
GPR65	1.58192	3.92159	1.30976	1.64504e-22	7.65027e-21
TMEM220-AS1	0.837032	2.07604	1.31048	2.78077e-05	6.85046e-05
PTPN7	0.834116	2.07169	1.31249	2.17662e-21	7.99797e-20
PLP2	22.493	55.8707	1.31261	2.42776e-11	1.44951e-10
HLA-DQB1-AS1	1.0133	2.52364	1.31645	1.22104e-12	8.77125e-12
CYTOR	1.29651	3.22936	1.31662	3.24486e-06	9.26704e-06
PDZK1IP1	0.624704	1.55632	1.31689	3.61753e-05	8.74653e-05
DNAJC22	1.28687	3.20661	1.31719	1.0067e-18	2.0593e-17
PKIB	3.02719	7.54471	1.31749	5.61585e-06	1.54813e-05
SERPING1	40.1989	100.209	1.31779	1.20089e-08	4.95392e-08
RARRES2	10.6546	26.5715	1.3184	6.31151e-05	0.000146931
CDC6	1.8473	4.60858	1.31891	4.40895e-09	1.93452e-08
EMP1	29.6049	73.8952	1.31965	1.56049e-22	7.31426e-21
H3C10	0.924005	2.30717	1.32015	1.65261e-11	1.01139e-10
TEKT2	3.63781	9.08658	1.32067	3.70502e-17	5.75842e-16
HSPA6	6.76495	16.9056	1.32135	4.53445e-13	3.50547e-12
COL12A1	1.741	4.35187	1.32172	8.50296e-06	2.2745e-05
SHCBP1	2.10569	5.26348	1.32172	9.06641e-14	7.8749e-13
CAV1	19.2324	48.1072	1.32272	3.65216e-15	3.972e-14
PLAUR	3.14549	7.87085	1.32324	5.5932e-20	1.48636e-18
DPYD	3.94893	9.88578	1.3239	7.19243e-13	5.39222e-12
P3H2	3.0886	7.73282	1.32404	6.6043e-21	2.18003e-19
DEPDC1B	1.35151	3.38404	1.32418	3.32142e-09	1.47878e-08
SDC1	3.40986	8.54682	1.32568	0.000353833	0.000726544
KDELR3	1.61493	4.04876	1.326	1.12337e-08	4.65998e-08
HGF	1.23377	3.09566	1.32718	8.3672e-13	6.20521e-12
HLA-DRB5	77.3808	194.317	1.32837	1.75913e-15	2.02023e-14
SOCS3	17.1012	42.9651	1.32906	7.58647e-08	2.78936e-07
PTTG1	8.69682	21.8679	1.33025	1.66843e-09	7.72687e-09
HASPIN	0.693154	1.74305	1.33037	1.0886e-08	4.52204e-08
FOXD1	5.14647	12.9472	1.33099	5.89318e-25	4.69824e-23
GAPT	1.12946	2.84171	1.33113	1.27399e-20	3.92936e-19
CD58	5.31233	13.3801	1.33267	1.44149e-25	1.28711e-23
HAMP	3.30183	8.31673	1.33275	5.67782e-11	3.21275e-10
NIBAN1	3.80456	9.5852	1.33308	1.26447e-17	2.13632e-16
AC098851.1	0.724068	1.82427	1.33312	4.68841e-18	8.52604e-17
FOXD3	1.01762	2.56527	1.3339	1.73066e-19	4.06126e-18
CABP4	0.613111	1.54705	1.3353	3.31225e-24	2.25764e-22
GTSE1	2.75909	6.96526	1.33598	1.96149e-08	7.8521e-08
PI16	25.261	63.7711	1.33599	1.73086e-15	1.99032e-14
AC010624.1	0.787111	1.98987	1.33803	5.67465e-12	3.72292e-11
CCNA2	4.48937	11.3692	1.34055	1.02901e-13	8.83892e-13
WEE1	3.94837	10.0034	1.34116	2.57673e-19	5.8768e-18
RAD51	1.72802	4.38218	1.34252	4.83111e-11	2.75636e-10
IGKV1-5	1.96977	5.00244	1.3446	0.000136509	0.000301406
MSN	58.5086	148.638	1.34508	3.06198e-20	8.59762e-19
SOD2	40.9088	103.976	1.34577	9.58025e-16	1.15286e-14
COL8A2	4.37896	11.1419	1.34734	1.59333e-18	3.14406e-17
CD163	15.1401	38.5351	1.3478	1.55148e-10	8.27797e-10
CCDC18	1.00109	2.54839	1.34801	5.20146e-36	1.03209e-32
TPX2	12.4872	31.8183	1.3494	2.97057e-08	1.15877e-07
AC110015.1	0.619381	1.57844	1.3496	1.62191e-09	7.51925e-09
FKBP9P1	0.578954	1.47943	1.35352	0.000362977	0.000743951
TENT5B	1.35899	3.47735	1.35545	8.20063e-08	3.00219e-07
TSTD1	6.06451	15.5188	1.35555	0.000264429	0.000554833
AL355974.2	5.78296	14.8025	1.35596	4.02692e-16	5.18855e-15
MIR4435-2HG	1.1725	3.00253	1.35659	5.04925e-08	1.90031e-07
AC026401.3	6.84401	17.5605	1.35942	1.1175e-27	1.5351e-25
LSP1	3.22053	8.27103	1.36077	4.97476e-15	5.307e-14
RASSF10	0.60842	1.56346	1.3616	0.000166841	0.000362287
RAD51AP1	3.75324	9.64722	1.36198	9.68255e-13	7.08071e-12
CYP4F3	0.945244	2.43065	1.36259	0.00110583	0.00209193
MYZAP	0.767412	1.97408	1.36311	4.19731e-12	2.80103e-11
MIR616	1.78113	4.58586	1.3644	2.13646e-08	8.50754e-08
MCM10	1.54788	3.98635	1.36478	1.35732e-06	4.12508e-06
DNAH9	1.38779	3.57409	1.36479	0.000297909	0.000619332
TAGLN2	70.6948	182.092	1.36499	3.6074e-12	2.43557e-11
SPC24	3.92353	10.1115	1.36578	1.25206e-06	3.82143e-06
SBSPON	1.43995	3.71389	1.36691	1.41297e-14	1.4073e-13
IQGAP2	3.78968	9.77573	1.36713	4.83801e-21	1.6488e-19
MRC2	20.6174	53.1861	1.36719	1.73336e-20	5.16767e-19
UPK3A	0.612801	1.58338	1.36951	6.4803e-05	0.000150605
CARD16	2.3022	5.95397	1.37084	1.07066e-22	5.19561e-21
FOXM1	8.56496	22.1525	1.37095	7.33878e-07	2.31957e-06
TEAD2	5.44435	14.0827	1.37109	1.88375e-25	1.64097e-23
IGLC3	2.46975	6.39527	1.37264	2.10289e-07	7.22043e-07
COL22A1	3.10759	8.04695	1.37264	8.9926e-06	2.39579e-05
GZMA	1.19701	3.10356	1.37449	4.69165e-09	2.05201e-08
SERINC2	2.757	7.14904	1.37465	9.54238e-13	6.98393e-12
AC008760.2	1.23646	3.20856	1.37571	2.00746e-15	2.27037e-14
CCL5	3.52945	9.15918	1.37577	9.00449e-10	4.33429e-09
RAB42	1.52825	3.97092	1.37759	8.03869e-18	1.39104e-16
BUB1	2.38907	6.23681	1.38436	1.35607e-09	6.33614e-09
CD248	5.99152	15.6452	1.38472	6.03032e-10	2.97649e-09
PCOLCE	6.04778	15.8052	1.38592	9.73817e-16	1.1695e-14
H2AC11	0.777767	2.0359	1.38825	2.68873e-19	6.0856e-18
SERPINE1	21.5574	56.4604	1.38905	5.30785e-13	4.06639e-12
RAB34	9.21947	24.168	1.39034	1.76122e-10	9.31081e-10
SOCS2-AS1	1.16546	3.05679	1.39112	2.18576e-11	1.31558e-10
METTL1	11.7985	30.9666	1.3921	1.6696e-05	4.25391e-05
TCIM	16.3516	42.95	1.39323	3.75884e-13	2.94668e-12
GJC1	2.42938	6.38805	1.39479	7.06593e-24	4.49051e-22
FREM2	1.99695	5.25474	1.39582	3.12136e-07	1.04796e-06
CCER2	3.46509	9.11937	1.39604	1.43677e-12	1.02304e-11
THBS1	4.15668	10.9499	1.39742	0.0260216	0.038018
PCLAF	2.3598	6.22454	1.3993	2.98193e-06	8.57785e-06
INMT	1.54978	4.09298	1.40108	4.7942e-14	4.35256e-13
PDGFD	2.20116	5.81797	1.40225	3.53143e-11	2.05958e-10
RSPH1	6.7335	17.8026	1.40266	1.43243e-07	5.04641e-07
EFCAB10	0.831292	2.20276	1.40589	0.00029257	0.000609226
KNL1	1.17743	3.12476	1.4081	5.13719e-09	2.23483e-08
C8orf34	0.805613	2.13838	1.40836	5.30191e-08	1.98994e-07
PDCD1LG2	1.56955	4.16716	1.40871	4.53704e-24	2.97876e-22
SULF1	9.76483	25.9429	1.40967	8.7097e-11	4.80352e-10
OSMR	5.7503	15.2801	1.40994	1.22128e-17	2.06727e-16
CFH	3.50574	9.33532	1.41298	1.26414e-12	9.06628e-12
MIR6503	0.577111	1.53684	1.41304	2.13665e-08	8.50754e-08
TGIF1	4.20167	11.213	1.41614	6.67789e-37	1.98756e-33
CDKN2C	18.0843	48.2739	1.41651	3.81501e-13	2.98678e-12
PBK	7.51938	20.0879	1.41764	1.08646e-06	3.34921e-06
TTK	1.58517	4.24186	1.42006	9.29837e-08	3.37775e-07
SEC61G	76.6101	205.413	1.42292	5.68246e-10	2.81256e-09
CFAP61	0.708236	1.90073	1.42425	1.57078e-12	1.11137e-11
FAM111B	1.7444	4.68884	1.4265	4.76323e-08	1.80139e-07
SCGB1D2	1.79122	4.81528	1.42667	1.29647e-14	1.29997e-13
TXLNB	1.30124	3.50087	1.42783	0.000191408	0.000411431
DPEP1	1.53837	4.14179	1.42885	3.23424e-06	9.23997e-06
GBP2	14.0061	37.7232	1.4294	5.69802e-20	1.51196e-18
CD101	1.18809	3.20277	1.43067	1.01015e-08	4.21479e-08
SLC2A10	4.31044	11.6273	1.43161	1.79935e-13	1.48488e-12
C6orf141	0.630918	1.70216	1.43184	0.00878437	0.0140469
SEL1L3	5.5918	15.1183	1.43491	0.00011953	0.000266355
CNGA3	7.17231	19.4016	1.43567	0.0102432	0.0161821
C1R	30.7193	83.173	1.43697	2.47002e-15	2.7603e-14
PLBD1-AS1	0.682294	1.84793	1.43744	6.96792e-07	2.21136e-06
GNG12	21.1027	57.3408	1.44213	5.22969e-28	7.65507e-26
GPC3	2.56075	6.95826	1.44216	8.19257e-09	3.46607e-08
VWA3A	2.09166	5.69273	1.44447	2.31453e-05	5.76792e-05
SLC11A1	5.26656	14.3364	1.44475	2.08099e-21	7.69405e-20
TNC	51.4705	140.49	1.44865	3.09169e-19	6.91005e-18
ESCO2	0.723978	1.97667	1.44906	2.23536e-06	6.56455e-06
LRRN4CL	3.04436	8.31412	1.44943	4.71711e-15	5.0442e-14
AMIGO2	2.53032	6.91829	1.45109	2.28878e-08	9.06877e-08
LYZ	10.7821	29.556	1.4548	7.24381e-09	3.08735e-08
HTRA3	1.2314	3.38402	1.45844	3.83317e-08	1.46957e-07
NUF2	2.91244	8.00911	1.45941	6.75901e-11	3.78733e-10
ADAMTS3	0.751991	2.06903	1.46017	0.0300271	0.0432998
CKAP2L	1.73484	4.78599	1.46402	1.00461e-07	3.63237e-07
CIITA	2.04515	5.65413	1.4671	4.69734e-22	1.96913e-20
LRAT	1.47486	4.07815	1.46734	1.2593e-14	1.26411e-13
RDH10	7.94893	22.0044	1.46896	1.88702e-15	2.14777e-14
NUSAP1	12.6005	34.9189	1.47053	1.71741e-09	7.93929e-09
NEK2	1.93024	5.34949	1.47062	1.59394e-06	4.79364e-06
CENPK	1.26806	3.51479	1.47081	8.0719e-10	3.91175e-09
OGN	2.22328	6.16316	1.47098	0.00388021	0.00664807
LNCTAM34A	0.627936	1.74271	1.47265	2.04078e-11	1.23459e-10
AC092131.1	1.94925	5.41792	1.47482	3.08991e-18	5.80727e-17
TRAC	1.47439	4.10339	1.4767	8.26196e-05	0.000189084
CENPU	4.17538	11.6588	1.48144	1.75325e-09	8.10078e-09
SLFN13	0.663984	1.85404	1.48145	6.41095e-12	4.17835e-11
AEBP1	62.4492	174.724	1.48432	1.23946e-06	3.78753e-06
RYR3-DT	0.622937	1.74359	1.4849	0.000151505	0.000332176
COL4A2	26.246	73.4901	1.48545	7.37031e-13	5.51169e-12
STC1	0.932076	2.61349	1.48746	0.00103622	0.00196964
PDLIM1	6.90865	19.3849	1.48846	8.02416e-12	5.14526e-11
PLEKHA4	17.2538	48.4427	1.48936	8.12018e-29	1.47578e-26
STRA6	0.649867	1.82866	1.49257	0.00128789	0.00240955
GPR82	0.68635	1.932	1.49308	7.66482e-17	1.12012e-15
HSPB6	24.4509	68.9418	1.49549	1.94659e-16	2.66377e-15
ESM1	1.41659	4.00156	1.49814	1.15013e-06	3.53207e-06
RMST	1.40422	3.96813	1.49869	1.75432e-11	1.07033e-10
HOXD8	2.97794	8.44043	1.503	6.82259e-15	7.1001e-14
FSTL1	18.8511	53.4322	1.50306	3.09586e-21	1.09912e-19
ATP5PBP5	0.712458	2.0198	1.50333	0.00914036	0.0145701
MCUB	3.83987	10.8916	1.50409	3.5941e-15	3.91123e-14
CDC25C	0.996682	2.82934	1.50526	3.88709e-10	1.96256e-09
SGO1	0.917262	2.60649	1.5067	3.64488e-10	1.84706e-09
AC123912.4	0.874322	2.48811	1.50881	0.00406251	0.00693578
TRPV4	0.57185	1.62787	1.50928	2.10272e-08	8.3799e-08
AC091057.1	0.587004	1.67166	1.50984	2.54397e-14	2.41009e-13
CRYBG1	0.834572	2.37722	1.51017	6.94762e-15	7.2176e-14
LINC02732	2.28588	6.52456	1.51313	1.95397e-21	7.29999e-20
BRIP1	0.713669	2.03993	1.5152	3.11032e-07	1.04485e-06
CD3E	0.705105	2.01613	1.51568	3.05554e-10	1.5617e-09
COL5A2	7.31622	20.9214	1.51581	4.46979e-07	1.46408e-06
CLCF1	2.07098	5.92727	1.51705	1.01759e-21	3.9851e-20
ESPL1	1.13889	3.26016	1.51731	1.13366e-09	5.36004e-09
HLA-DQA1	7.90211	22.6371	1.51838	2.21164e-14	2.11771e-13
MAP3K7CL	1.88686	5.41322	1.5205	2.80554e-19	6.31795e-18
COL15A1	0.987292	2.83372	1.52115	1.93858e-10	1.01821e-09
AC108463.1	0.79902	2.2936	1.52131	1.174e-05	3.0723e-05
FAM83D	2.1771	6.2554	1.5227	2.95251e-11	1.74647e-10
CLSPN	1.04548	3.01109	1.52612	3.18228e-06	9.10432e-06
KIAA0040	5.9572	17.1808	1.5281	1.01021e-14	1.02911e-13
PRR29	1.37251	3.95933	1.52844	0.000443378	0.000895481
ADGRE1	0.613197	1.76917	1.52865	4.83111e-14	4.38384e-13
COL4A1	22.9254	66.5734	1.538	6.47132e-12	4.21155e-11
HLA-DQB2	2.97341	8.63641	1.53831	7.20474e-12	4.66474e-11
ADAMTS7	1.00805	2.92918	1.53893	2.48333e-15	2.7717e-14
PIMREG	5.66133	16.4836	1.54182	2.61816e-08	1.02917e-07
CFAP43	0.943521	2.74826	1.54239	7.45221e-16	9.12767e-15
SPEF1	3.94547	11.4943	1.54265	1.30626e-09	6.1226e-09
RAD54L	1.61647	4.7095	1.54273	3.99023e-17	6.16949e-16
RRM2	4.70857	13.7204	1.54296	8.92047e-07	2.78159e-06
AC125807.2	1.00448	2.9273	1.54313	1.27664e-11	7.94639e-11
FBXO17	2.64761	7.7161	1.54318	0.000260332	0.000546685
TWIST1	1.73448	5.07249	1.54819	3.6074e-08	1.38838e-07
GDF15	1.9346	5.66488	1.55001	8.48594e-12	5.42384e-11
CEP55	1.54392	4.52544	1.55146	1.79726e-12	1.2641e-11
TEX26	1.71045	5.02434	1.55456	4.92486e-05	0.000116781
HJURP	2.31084	6.79022	1.55504	1.28863e-08	5.29019e-08
S100A3	3.7479	11.0197	1.55593	8.03998e-24	5.03782e-22
WDR62	1.23595	3.64257	1.55934	2.13297e-13	1.74408e-12
KIF18A	0.739265	2.18508	1.56352	2.82586e-16	3.73533e-15
ASF1B	4.45697	13.1861	1.56489	2.69601e-10	1.38828e-09
CFAP52	2.12991	6.30633	1.56601	0.000982307	0.00187275
KIF4A	3.31627	9.82831	1.56738	5.03041e-11	2.86458e-10
CD3D	0.654268	1.93921	1.56751	3.44166e-09	1.52927e-08
CENPF	4.58414	13.5983	1.5687	9.08042e-10	4.36379e-09
NEIL3	0.729613	2.16523	1.56932	9.50617e-08	3.44698e-07
ANXA2	13.765	40.9655	1.5734	1.85373e-21	6.94002e-20
AL049871.1	0.545729	1.63553	1.5835	0.00170883	0.00313147
ACTG2	1.1182	3.35184	1.58378	2.32428e-08	9.19924e-08
KIF14	0.957759	2.87404	1.58535	9.14236e-12	5.82463e-11
PAPPA2	0.553069	1.66129	1.58677	3.16331e-09	1.41226e-08
GBP1P1	1.42287	4.27791	1.58811	1.44888e-08	5.90731e-08
RBP1	11.4175	34.3522	1.58915	0.0105839	0.0166776
CENPE	0.926796	2.79047	1.59018	5.93429e-09	2.55545e-08
SKA1	1.20995	3.64378	1.59049	1.4735e-09	6.85968e-09
CHRNA1	1.51715	4.57174	1.59138	0.00225405	0.00403334
C10orf105	1.27954	3.85789	1.59219	9.36716e-08	3.40068e-07
LINC01579	1.39348	4.21012	1.59517	0.00147672	0.00273532
AC008080.4	0.927711	2.80364	1.59555	2.0876e-05	5.23895e-05
E2F8	0.500496	1.5148	1.5977	5.15283e-10	2.56688e-09
IL6	1.28059	3.87791	1.59847	9.57691e-12	6.07376e-11
TAFA3	0.512826	1.55495	1.60033	4.39985e-07	1.44275e-06
EFHC2	1.58342	4.80906	1.60271	0.000867494	0.00166973
ORC1	1.25951	3.82539	1.60274	7.34099e-20	1.89444e-18
S100A4	8.45782	25.7178	1.60441	6.99201e-21	2.27024e-19
E2F2	1.41357	4.31324	1.60943	1.1157e-13	9.50131e-13
COL14A1	2.39564	7.33364	1.61412	1.39827e-14	1.39499e-13
TOP2A	12.6388	38.787	1.61771	4.68318e-08	1.77337e-07
HLA-DQA2	8.27199	25.4006	1.61855	3.0606e-09	1.36949e-08
EXO1	1.33234	4.09875	1.62122	2.64274e-06	7.67008e-06
VIM	299.778	924.045	1.62407	5.39758e-34	6.8605e-31
RHOD	1.05865	3.26751	1.62596	0.000107433	0.000241174
BIRC5	6.34749	19.6098	1.62732	8.45435e-10	4.08932e-09
SOCS2	3.98834	12.3254	1.62778	1.42452e-15	1.66705e-14
VASN	4.69134	14.502	1.62818	1.81926e-07	6.30841e-07
SFRP4	6.92678	21.4711	1.63214	5.60371e-16	7.03735e-15
FABP4	1.73906	5.39368	1.63296	0.0103623	0.0163529
PLAT	9.32147	28.951	1.63498	6.69507e-15	6.99185e-14
C6orf118	1.21817	3.79137	1.63801	5.86362e-05	0.000137526
SERPINA3	1.13293	3.5266	1.63821	8.78483e-13	6.49071e-12
TKTL1	1.58324	4.93425	1.63995	5.0246e-06	1.39526e-05
BDKRB2	0.497074	1.55011	1.64084	1.92978e-06	5.7246e-06
LPIN3	1.05915	3.31215	1.64486	1.68744e-14	1.65847e-13
TUBB6	9.09883	28.5579	1.65014	3.32822e-28	5.21363e-26
DCDC2	0.573186	1.80352	1.65374	1.04223e-07	3.75623e-07
PTX3	3.02466	9.52337	1.6547	1.10875e-06	3.41499e-06
KIF20A	2.1121	6.66032	1.65691	5.3542e-10	2.6619e-09
NDC80	2.42126	7.65318	1.6603	3.24982e-12	2.21002e-11
AC018659.8	0.687318	2.17263	1.66039	3.83812e-10	1.94003e-09
NCAPG	2.03366	6.48425	1.67286	2.21841e-10	1.15634e-09
HAND2	0.582264	1.86596	1.68018	1.5686e-27	2.09045e-25
CCNB2	3.75726	12.0434	1.68049	6.78161e-12	4.40386e-11
HOXA13	0.622196	1.99721	1.68255	2.96069e-21	1.05744e-19
EEF1AKMT3	6.00469	19.3562	1.68863	1.47228e-20	4.47905e-19
EMILIN2	2.1083	6.79642	1.68869	1.25906e-11	7.84242e-11
UBE2C	11.7093	37.8522	1.69272	1.80008e-10	9.49937e-10
CDCA2	0.874955	2.83209	1.69459	1.19501e-14	1.20567e-13
TEAD4	3.3993	11.0095	1.69544	1.05913e-14	1.07711e-13
LOXL4	0.526292	1.70819	1.69854	6.8454e-12	4.44366e-11
ANXA2P2	1.08646	3.52664	1.69866	1.11635e-17	1.90045e-16
CXCL10	5.03722	16.3627	1.69971	5.9939e-09	2.5805e-08
F13A1	6.49227	21.0902	1.69978	6.17036e-05	0.000143889
CDCA8	3.40498	11.0704	1.701	1.34072e-18	2.67516e-17
FABP5	6.18575	20.135	1.70268	2.97543e-05	7.29379e-05
CYP4F12	0.870097	2.83559	1.7044	4.99478e-09	2.17712e-08
IGHG2	4.2568	13.9217	1.7095	9.9695e-07	3.08767e-06
AC007906.2	0.593097	1.94336	1.71222	0.0100666	0.0159231
GBP1	11.6272	38.1003	1.7123	4.29957e-18	7.85892e-17
MELK	2.4504	8.04304	1.71472	8.78037e-10	4.23326e-09
SRPX2	3.94601	13.0156	1.72178	3.1105e-19	6.94341e-18
LUM	2.93957	9.74151	1.72854	1.47469e-07	5.18814e-07
AURKB	3.46346	11.5129	1.73297	9.26736e-11	5.0922e-10
SCN7A	1.34041	4.45871	1.73395	1.15588e-10	6.26834e-10
CCDC8	2.41456	8.03259	1.7341	0.000111331	0.000249266
DNAI4	1.35837	4.54168	1.74135	2.72497e-33	2.21193e-30
BUB1B	2.68044	8.98295	1.74472	4.15006e-09	1.82496e-08
TROAP	1.92112	6.44548	1.74634	1.3186e-11	8.18192e-11
C1orf194	5.6611	19.016	1.74806	8.26218e-19	1.72568e-17
IGLV1-44	1.0542	3.55732	1.75464	0.029121	0.0421035
FOXD3-AS1	2.30697	7.82677	1.76242	2.93905e-23	1.65049e-21
TGFB2-AS1	4.67668	15.9953	1.77409	2.1407e-22	9.55715e-21
CLEC18B	0.885113	3.03929	1.7798	1.21557e-26	1.29212e-24
FCGBP	13.7024	47.0591	1.78005	6.54734e-22	2.63933e-20
AC025171.5	0.631742	2.17096	1.78092	4.1419e-14	3.78536e-13
LOXL1	1.38162	4.75124	1.78194	1.95236e-05	4.9203e-05
CD2	0.773487	2.66475	1.78455	7.67602e-12	4.93976e-11
PIFO	5.6909	19.6741	1.78957	4.38469e-24	2.90007e-22
ECM2	6.97911	24.1991	1.79384	3.28861e-29	7.25037e-27
PHLDA2	0.866115	3.01469	1.79938	0.000276351	0.000577712
CENPA	1.34642	4.70127	1.80392	6.00429e-14	5.36928e-13
TMEM71	0.795697	2.77875	1.80414	6.21976e-16	7.75646e-15
DIRAS3	6.17027	21.5748	1.80594	9.05222e-20	2.29297e-18
GAS2L3	0.903281	3.16248	1.80781	7.57096e-20	1.94536e-18
OSR1	0.726189	2.54675	1.81024	7.3344e-13	5.48942e-12
COL5A1	2.00024	7.04526	1.81648	3.32663e-07	1.11124e-06
KIF23	1.2421	4.39529	1.82317	2.16587e-11	1.30537e-10
AL133415.1	0.469303	1.66384	1.82593	8.68486e-28	1.23091e-25
PPIAP48	0.59449	2.10982	1.82739	4.74584e-22	1.98017e-20
JHY	0.659299	2.34159	1.82848	0.000169339	0.00036722
MMP7	0.728147	2.58629	1.82858	5.36961e-18	9.66212e-17
PITX1	0.545811	1.93981	1.82945	4.64399e-10	2.32825e-09
KIF2C	3.4437	12.3365	1.8409	5.08571e-23	2.71918e-21
SPATA17	0.606271	2.1732	1.84179	7.87778e-24	4.95357e-22
IGF2	16.6648	59.8232	1.8439	0.00256616	0.00454267
AL645924.1	1.36101	4.91175	1.85156	5.84061e-07	1.88066e-06
TFF3	0.440794	1.59359	1.85411	1.46453e-05	3.77124e-05
DLGAP5	1.41695	5.12618	1.8551	1.59274e-11	9.77091e-11
CDC20	5.82453	21.11	1.85771	4.99263e-16	6.33227e-15
MYBL2	5.93908	21.6231	1.86426	7.64298e-08	2.8084e-07
SNTG2-AS1	0.929746	3.3885	1.86574	0.0145919	0.022333
APOL4	3.91031	14.2602	1.86664	3.28498e-19	7.29641e-18
STEAP3	6.58466	24.0985	1.87177	9.76926e-17	1.40241e-15
AQP1	219.853	806.563	1.87525	2.87186e-12	1.96421e-11
LINC01831	0.505094	1.85898	1.87989	0.00412741	0.00703448
TREM1	0.483261	1.78023	1.88119	7.73896e-16	9.45944e-15
GPRC5A	0.502504	1.85422	1.88361	7.17154e-15	7.43292e-14
FOLR1	2.20659	8.14971	1.88493	1.43697e-06	4.34645e-06
LOX	1.39411	5.15002	1.88524	1.21907e-20	3.77953e-19
AL512785.1	0.714192	2.6487	1.8909	2.82573e-10	1.45041e-09
IGFBP7-AS1	2.44944	9.08678	1.89132	2.69996e-05	6.66519e-05
HOXC4	1.27215	4.72761	1.89384	5.09604e-28	7.52108e-26
CXCL9	1.0496	3.90493	1.89546	1.40401e-07	4.95511e-07
ZMYND10	2.75686	10.2673	1.89695	2.75186e-08	1.07745e-07
TNFAIP6	2.16354	8.07	1.89917	5.01143e-08	1.88726e-07
TGFB2	8.72727	32.8061	1.91036	2.22546e-17	3.61293e-16
OTX1	1.02361	3.85603	1.91345	7.43431e-06	2.0088e-05
PDLIM4	4.63235	17.4598	1.91422	1.81115e-05	4.58774e-05
MMEL1	0.557597	2.12886	1.93279	4.09628e-28	6.25225e-26
DES	1.81399	6.93226	1.93415	9.90299e-05	0.000223518
SPATA18	0.675873	2.58595	1.93587	0.00128789	0.00240955
CLEC5A	0.829942	3.18815	1.94164	2.23297e-19	5.11892e-18
FLNC	10.704	41.188	1.94407	2.75191e-17	4.39568e-16
TNFRSF12A	12.0801	46.6574	1.94947	8.14994e-24	5.08887e-22
DLK1	0.443775	1.71759	1.95248	0.0329699	0.0471398
GBP5	0.479213	1.85597	1.95344	6.86033e-21	2.2397e-19
COL1A2	10.5686	40.9789	1.9551	3.13196e-11	1.84285e-10
LEFTY2	2.8456	11.05	1.95725	6.37922e-22	2.57738e-20
NPNT	5.21573	20.4385	1.97035	2.75135e-12	1.88468e-11
SLN	10.0428	39.4758	1.9748	3.16164e-06	9.05409e-06
METTL7B	21.9698	87.1679	1.98827	6.40304e-18	1.12213e-16
CHODL	1.17091	4.65987	1.99267	5.90512e-07	1.8987e-06
PLAU	5.10102	20.3369	1.99524	4.0264e-20	1.09609e-18
MARCO	1.08549	4.35781	2.00525	0.0174233	0.026315
ASPM	0.967688	3.88687	2.006	7.73912e-13	5.76575e-12
AC064875.1	0.803272	3.25507	2.01873	0.00197489	0.00357611
CHI3L2	17.449	70.7086	2.01874	4.12601e-21	1.43911e-19
G0S2	2.57073	10.4284	2.02027	3.41919e-05	8.30408e-05
AC131097.3	0.439224	1.784	2.02209	4.04956e-10	2.04055e-09
DNAAF3	0.523509	2.13373	2.02709	1.86881e-20	5.52538e-19
NSUN7	0.407346	1.66776	2.03358	5.13841e-19	1.1069e-17
COL6A3	0.810143	3.31839	2.03424	5.01558e-07	1.63237e-06
OTOS	2.65111	10.9358	2.04439	3.7219e-07	1.23451e-06
ADAM12	0.918653	3.80618	2.05075	5.10369e-07	1.65923e-06
E2F7	0.598924	2.48643	2.05363	8.55744e-09	3.60677e-08
CXCL11	0.785757	3.30015	2.07038	4.27935e-10	2.14967e-09
JCHAIN	0.891796	3.74699	2.07095	0.000848933	0.00163682
MAPK15	0.650523	2.75198	2.0808	0.00378634	0.00651035
ABCC3	1.72782	7.33575	2.08599	4.64044e-18	8.4474e-17
IGLV3-19	0.708618	3.00874	2.08608	0.00238122	0.00424094
DRC7	0.498125	2.11649	2.0871	1.61774e-20	4.86358e-19
HS3ST3B1	0.795064	3.39915	2.09603	9.47968e-06	2.51655e-05
AJ011932.1	0.7167	3.06513	2.09651	3.23033e-18	6.04688e-17
GALNT3	0.514747	2.21132	2.10297	5.20451e-13	3.99751e-12
TIMP1	44.2676	190.369	2.10447	2.12578e-12	1.47885e-11
C8orf34-AS1	0.700832	3.01535	2.10519	2.44022e-10	1.26366e-09
MMP19	0.727579	3.16001	2.11875	1.6774e-13	1.38873e-12
IGLC2	3.48651	15.1531	2.11976	0.000170096	0.000368682
FCGR2C	0.501673	2.18976	2.12595	9.02419e-20	2.28912e-18
HSPA7	1.75652	7.6814	2.12865	7.15416e-19	1.50659e-17
VAV3	1.08304	4.77582	2.14066	4.56457e-07	1.49457e-06
MYBPH	0.5964	2.63457	2.14322	1.99259e-12	1.39271e-11
MET	2.32613	10.3467	2.15316	0.0179354	0.0270218
LIF	1.36848	6.08782	2.15335	8.42297e-09	3.55513e-08
SH2D4A	0.618744	2.75747	2.15593	1.40014e-11	8.65781e-11
IGKV3-11	1.28101	5.72337	2.15958	0.000326843	0.000675864
IBSP	1.49556	6.72519	2.16889	8.12387e-06	2.18127e-05
COL6A2	10.7351	48.3927	2.17246	2.65154e-14	2.50403e-13
DEPDC1	0.460405	2.0815	2.17665	3.48963e-12	2.36321e-11
CELSR1	0.605658	2.75811	2.1871	2.26132e-23	1.29432e-21
HOXD9	1.35658	6.23101	2.19949	1.08003e-17	1.84214e-16
EMP3	12.1372	55.837	2.20178	3.9493e-13	3.08515e-12
RSPH4A	1.30444	6.00728	2.20328	5.56427e-21	1.87484e-19
CNPY1	0.594937	2.74791	2.20753	1.94941e-13	1.60131e-12
CNIH3-AS1	0.446709	2.06874	2.21134	2.94867e-09	1.32172e-08
SLC13A4	1.15533	5.36851	2.21622	0.00315123	0.00549987
IL13RA2	3.84102	17.9388	2.22352	0.00206343	0.00372249
MMP9	2.30451	10.7989	2.22835	0.000296757	0.000617368
IGF2-AS	0.384267	1.80324	2.23041	6.71197e-05	0.000155686
DDIT4L	1.87116	8.91611	2.25248	5.45763e-10	2.70955e-09
MFAP2	0.816204	3.94047	2.27137	5.88764e-16	7.37318e-15
IGHV3-15	0.603168	2.93721	2.28381	0.0148625	0.0227239
FOXJ1	8.84525	43.1237	2.28551	1.3493e-19	3.28281e-18
MFAP5	0.36445	1.77923	2.28746	0.000386317	0.000788531
TNFRSF11B	0.997495	4.88046	2.29064	1.55023e-22	7.28528e-21
GPX8	0.840179	4.16984	2.31122	3.05511e-12	2.08237e-11
HOXB7	0.858089	4.25925	2.3114	5.16e-16	6.52163e-15
AL354919.2	1.32475	6.69184	2.33669	1.47231e-19	3.51976e-18
F2RL2	0.628091	3.24234	2.36799	4.82056e-06	1.34299e-05
CCN4	0.702194	3.66267	2.38295	3.89846e-07	1.28923e-06
LGR6	1.84229	9.67645	2.39298	3.19233e-05	7.78381e-05
TRPM8	0.335	1.76922	2.40088	5.49814e-09	2.38035e-08
SPOCD1	3.59258	19.3191	2.42693	1.38568e-22	6.56379e-21
HPD	0.686834	3.74126	2.44549	3.07613e-21	1.09429e-19
RIBC2	0.437925	2.39271	2.44989	1.62758e-10	8.6526e-10
EN2	0.803162	4.41863	2.45984	1.04552e-33	1.03727e-30
DNAI3	0.358157	1.99456	2.47741	0.000185897	0.000400502
IGKV4-1	1.02186	5.71304	2.48306	0.00670423	0.0109758
IGKV3-20	1.84824	10.3422	2.48432	8.40191e-05	0.000192041
MOXD1	3.84556	21.8254	2.50474	0.000478049	0.000960725
HOXC10	0.719879	4.09205	2.507	2.05178e-18	3.97404e-17
ZNF474-AS1	0.332614	1.8936	2.50921	1.53807e-19	3.65738e-18
TEKT1	1.08903	6.22881	2.51591	0.000727202	0.00141803
COL3A1	10.8293	61.9426	2.51599	2.51731e-09	1.14039e-08
GLI1	0.520329	2.98187	2.51872	1.06924e-09	5.08239e-09
COL1A1	7.80471	44.7395	2.51913	6.20398e-12	4.04937e-11
IGHG4	1.10776	6.40761	2.53214	1.78956e-07	6.21629e-07
EYA4	0.413336	2.3943	2.53422	0.000120184	0.000267712
RGS22	0.314608	1.83115	2.54112	0.000164869	0.000358616
IGLV1-40	0.798662	4.67258	2.54856	1.47267e-05	3.79001e-05
GSX2	0.484454	2.83931	2.55111	2.76146e-05	6.80665e-05
IGFBP2	13.6661	80.3623	2.55592	1.60168e-14	1.58202e-13
ANXA1	18.2228	108.084	2.56833	3.37197e-25	2.80077e-23
WFIKKN2	0.556661	3.33658	2.5835	0.019655	0.029403
ROPN1L	0.506183	3.06411	2.59774	7.92328e-05	0.000181853
IGHA2	0.703646	4.3015	2.61192	0.00015654	0.000342249
DRC1	0.715687	4.40319	2.62115	0.00335469	0.00582287
AGAP2-AS1	2.74238	17.0023	2.63223	2.06662e-05	5.18849e-05
IGHG3	1.64816	10.3025	2.64406	7.72772e-05	0.000177494
IGLV3-21	0.531865	3.42073	2.68517	3.70504e-05	8.94238e-05
HOTAIRM1	1.41024	9.17439	2.70167	6.7085e-18	1.17006e-16
EN1	0.620876	4.04645	2.70428	4.74762e-13	3.66234e-12
TRDC	0.757235	4.95631	2.71045	0.00467995	0.00789482
PLA2G2A	1.09238	7.20115	2.72075	6.81628e-10	3.33768e-09
SERPINA5	0.964395	6.38747	2.72755	1.45515e-15	1.70177e-14
LINC02869	0.273099	1.84501	2.75613	0.00727473	0.0118274
PDPN	9.79181	66.1996	2.75717	4.74654e-21	1.62382e-19
IGHV4-39	0.622358	4.27964	2.78168	0.00113013	0.00213474
MAP3K19	0.311386	2.14315	2.78296	7.2264e-13	5.41409e-12
IGLV2-14	0.786435	5.42249	2.78556	0.00110229	0.00208636
NKX2-5	0.28647	1.97863	2.78804	7.24826e-20	1.87391e-18
EMILIN3	3.72505	25.828	2.7936	7.0826e-10	3.46239e-09
LMNTD2-AS1	0.288533	2.02592	2.81177	1.51415e-11	9.31121e-11
IGHV3-23	0.674476	4.83895	2.84285	0.00393203	0.00672975
STAC	0.504632	3.69056	2.87053	2.64607e-07	8.96483e-07
FEZF1-AS1	0.333249	2.49845	2.90636	4.54589e-12	3.01786e-11
IGLV7-46	0.235954	1.78127	2.91633	6.86861e-06	1.86697e-05
COL8A1	0.687781	5.19678	2.9176	8.82335e-18	1.51799e-16
DMRTA2	0.862693	6.59581	2.93463	1.20064e-08	4.95392e-08
CFAP100	0.291986	2.26352	2.95459	4.59657e-07	1.50285e-06
HOXA11	0.330932	2.61577	2.98263	4.23704e-25	3.50301e-23
NNMT	2.64509	21.1026	2.99603	1.26572e-13	1.07226e-12
CFAP73	0.600551	4.97577	3.05056	4.85467e-10	2.42979e-09
IGF2BP2	0.675432	5.80199	3.10267	9.25815e-19	1.90694e-17
IGHA1	4.4239	38.6914	3.12862	4.474e-06	1.25466e-05
FMOD	4.46482	39.4679	3.144	3.64623e-09	1.61735e-08
WDR38	0.811487	7.43538	3.19577	3.8235e-13	2.99211e-12
CHRNA9	0.311382	2.91937	3.2289	1.69492e-11	1.03586e-10
HOXD10	0.371751	3.49818	3.2342	5.72047e-15	6.03403e-14
HP	0.21413	2.09858	3.29285	9.8147e-06	2.59776e-05
CDK6-AS1	0.212493	2.08674	3.29576	3.95262e-08	1.5131e-07
HOXB2	0.440216	4.52712	3.36231	4.22397e-17	6.50319e-16
MAP1LC3C	0.425575	4.38845	3.36622	3.92094e-09	1.73056e-08
CLIC6	0.317459	3.31786	3.38561	2.0552e-12	1.43478e-11
LINC00475	0.190838	2.03021	3.41121	3.51908e-18	6.54623e-17
CYP27B1	0.526243	5.61178	3.41466	6.5544e-18	1.14529e-16
TCTEX1D1	0.892662	9.94726	3.47811	8.3538e-08	3.05388e-07
ABCA4	0.21268	2.41088	3.50281	0.00168306	0.00308838
HOXA7	0.219175	2.4887	3.50523	2.64988e-23	1.51187e-21
CHI3L1	59.7051	681.592	3.51298	1.39042e-10	7.45203e-10
FAM81B	0.296131	3.46317	3.54778	3.3977e-08	1.31419e-07
SHOX2	0.353144	4.18308	3.56624	1.81665e-25	1.59028e-23
IGHV5-51	0.413993	5.17002	3.64249	0.000724561	0.00141335
CA3	1.26466	15.7959	3.64273	8.12018e-29	1.47578e-26
HOXD13	0.250467	3.14771	3.65161	1.06047e-16	1.51503e-15
HOXA10	0.348783	4.59103	3.71842	5.73363e-29	1.16354e-26
C1orf158	0.212251	2.82354	3.73366	3.21512e-06	9.1909e-06
POSTN	2.18374	29.6804	3.76464	4.46859e-07	1.46395e-06
CFAP45	0.281804	4.0411	3.84198	9.35354e-09	3.92286e-08
CRNDE	0.740705	10.6911	3.85137	4.59673e-78	8.20885e-74
HOXA3	0.131933	1.91736	3.86124	6.46092e-19	1.37193e-17
HOXA5	0.455952	6.78466	3.89532	6.87297e-25	5.35971e-23
HOXA4	0.187744	2.92861	3.96337	3.38933e-19	7.50952e-18
HOXA2	0.15151	2.44867	4.01451	2.04686e-16	2.77968e-15
C1orf189	0.45219	7.31821	4.01649	0.00088542	0.00170203
RASSF9	0.289631	4.81733	4.05595	1.30458e-13	1.101e-12
C7orf57	0.448341	7.51273	4.06667	1.68171e-19	3.96724e-18
LTF	5.14387	89.9165	4.12766	1.3494e-11	8.35559e-11
H19	1.18101	21.7693	4.2042	5.49389e-05	0.000129364
IRX5	0.123736	2.35116	4.24804	1.68124e-67	1.50118e-63
HOXB3	0.145144	3.21529	4.46939	3.09997e-20	8.69062e-19
FAM183A	0.278464	10.5515	5.24381	1.00867e-15	1.20892e-14
SAA1	0.365094	16.5745	5.50456	4.28101e-06	1.20261e-05
NTS	0.231825	13.1895	5.83021	0.00309653	0.00541275
HOXA9	0.0327107	2.3707	6.17941	4.98355e-23	2.67256e-21
SEPTIN14	0.0300426	8.59513	8.16037	0.00873135	0.013968
TTR	0.0618282	602.789	13.2511	9.20913e-07	2.8671e-06
